# Supplementary material for: Analysis of gut microbiota profiles and microbe-disease associations in children with autism spectrum disorders in China
Source: Sci Rep. 2018 Sep 18;8:13981. doi: 10.1038/s41598-018-32219-2 (PMC6143520; doi:10.1038/s41598-018-32219-2)
Supplement: Supplementary file 2 — supporting dataset S1 [file 41598_2018_32219_MOESM2_ESM.csv]

taxonomy	ASD1	ASD2	ASD3	ASD4	ASD5	ASD6	ASD7	ASD8	ASD9	ASD10	ASD11	ASD12	ASD13	ASD14	ASD15	ASD16	ASD17	ASD18	ASD19	ASD20	ASD21	ASD22	ASD23	ASD24	ASD25	ASD26	ASD27	ASD28	ASD29	ASD30	ASD31	ASD32	ASD33	ASD34	ASD35	Control2	Control3	Control4	Control5	Control6	Control7
k__Bacteria;p__Bacteroidetes;c__Bacteroidia;o__Bacteroidales;f__Bacteroidaceae;g__Bacteroides	162.809	497.068	485.281	523.549	640.021	307.319	288.607	367.497	268.425	540.158	55.519	56.482	770.197	658.633	609.873	170.598	696.502	476.348	765.669	64.989	539.933	666.672	496.024	662.323	423.669	407.744	360.773	416.376	511.184	407.515	545.453	698.152	346.937	400.301	293.782	552.357	491.783	29.914	0.0201	384.393	259.589
k__Bacteria;p__Firmicutes;c__Clostridia;o__Clostridiales;f__Ruminococcaceae;g__Faecalibacterium	12.513	90.215	40.785	74.246	1.41	177.566	24.323	125.057	78.507	147.515	105.248	28.323	13.331	35.959	93.747	490.844	40.332	67.313	64.533	101.179	35.146	33.031	193.214	30.458	71.695	18.218	222.559	58.423	7.021	71.408	212.103	25.974	106.058	158.117	65.009	40.748	6.671	94.297	633.421	47.363	24.351
k__Bacteria;p__Firmicutes;c__Clostridia;o__Clostridiales;f__Lachnospiraceae;g__Lachnospiraceae_unclass	82.629	109.227	56.588	119.176	4.133	23.729	140.422	231.551	91.022	25.352	56.644	25.267	53.843	28.994	10.38	79.477	35.384	123.106	20.241	78.444	26.276	89.161	127.489	57.992	171.108	42.811	111.171	114.423	139.752	39.764	81.911	33.003	131.161	136.004	190.569	112.375	136.828	111.917	138.489	21.858	136.483
k__Bacteria;p__Bacteroidetes;c__Bacteroidia;o__Bacteroidales;f__Rikenellaceae;g__Rikenellaceae_norank	18.594	110.163	74.745	82.544	59.573	4.522	41.271	0.5009	25.715	99.101	36.253	69.271	0.0017	0.0802	2.555	0.0017	0.0017	37.625	0.0017	11.292	71.883	0.0017	1.816	0.0017	0.0117	43.885	40.346	104.349	5.986	300.219	0.3304	31.329	121.835	22.899	6.107	15.272	23.871	0.0067	0.0034	25.552	0.1047
Unclassified	53.627	30.623	19.224	61.527	80.623	38.862	228.071	66.306	73.096	16.795	39.696	43.553	38.426	1.737	42.935	47.131	2.798	58.505	13.772	0.8486	41.607	66.495	34.483	0.3976	17.109	34.507	3.336	55.816	32.234	31.059	0.5975	20.518	58.828	6.883	142.943	13.415	40.154	0.9748	0.5135	48.286	17.176
k__Bacteria;p__Firmicutes;c__Clostridia;o__Clostridiales;f__Lachnospiraceae;g__Lachnospira	0.2332	0.3826	14.619	0.2117	0.2322	14.772	0.1488	32.801	0.9131	0.4512	0.9143	29.742	0.5656	28.694	0.5988	19.096	0.0117	47.002	0	17.774	0.3699	23.183	16.439	13.216	218.209	0.6945	16.236	13.215	0.3639	0.0084	72.114	0.1456	17.197	12.478	0.5616	0.0602	26.825	49.835	97.271	10.285	27.901
k__Bacteria;p__Bacteroidetes;c__Bacteroidia;o__Bacteroidales;f__Porphyromonadaceae;g__Parabacteroides	98.027	70.301	14.151	0.7062	22.403	0.2008	0.4854	0.6031	0.9885	42.648	51.061	19.789	0.7792	0.0017	13.149	16.123	63.932	1.065	4.476	0.0017	39.682	0	15.437	73.898	0.2774	85.756	0.6836	42.835	0	0.7218	16.055	66.023	49.369	16.175	3.75	20.809	15.242	0.077	0.0017	26.609	0.9002
k__Bacteria;p__Firmicutes;c__Clostridia;o__Clostridiales;f__Ruminococcaceae;g__Oscillospira	111.161	1.522	45.791	0.6249	13.114	23.354	29.448	21.661	65.825	1.489	11.132	24.782	31.585	0.0852	0.9288	0.3275	2.121	38.831	14.424	0.5312	18.611	49.888	21.385	24.376	0.3977	17.748	16.236	59.625	23.537	17.142	0.5157	56.601	1.805	0.286	3.569	0.2777	44.938	0.0167	0.3407	59.997	0.1858
k__Bacteria;p__Firmicutes;c__Clostridia;o__Clostridiales;f__Ruminococcaceae;g__Ruminococcaceae_unclass	12.463	0.5547	0.2537	0.1863	38.975	13.467	79.987	0.7823	2.25	0.4362	19.004	6.568	30.917	0.0701	16.126	13.215	0.1488	0.6045	0.244	0.2639	10.946	42.962	22.905	0.0501	0.2606	0.2651	2.654	35.936	25.857	22.071	0.0718	0.0887	11.548	56.118	3.921	0.7109	36.159	0.0218	0.0319	24.009	0.8462
k__Bacteria;p__Firmicutes;c__Clostridia;o__Clostridiales;f__Ruminococcaceae;g__Ruminococcus	0.6441	0.3375	0.1769	54.973	0.1955	14.019	32.627	34.342	0.201	15.943	44.376	36.055	15.233	0	0.609	0.8521	12.937	39.249	38.977	64.363	0.0971	0.0784	0.2105	0.3074	0.0351	14.829	0.64	0.6632	0.3672	0.2957	0.2954	0.005	0.7186	7.997	19.362	0.557	0.9384	0.0167	0.005	18.489	0.2213
k__Bacteria;p__Proteobacteria;c__Betaproteobacteria;o__Burkholderiales;f__Alcaligenaceae;g__Sutterella	0.4864	0.7134	25.749	20.932	13.031	0.7026	0.5768	43.942	0.2597	41.612	14.224	0.6262	0.3053	0.8334	10.087	1.228	0.0033	0.5224	0.8223	13.263	0.3766	0.6626	0.8537	63.522	0.0418	21.976	50.718	38.709	1.307	0.4712	0.519	0.0887	1.103	0.8514	0.3437	15.506	0	0.0318	0	0	0.5641
k__Bacteria;p__Firmicutes;c__Clostridia;o__Clostridiales;f__Lachnospiraceae;g__Blautia	11.356	0.3692	0.9278	0.6165	0.1554	24.776	0.8119	18.193	0.9147	0.5665	0.5549	15.798	0.7074	0.3157	0.4423	20.099	0.829	0.9042	0.8491	0.5596	0.1389	10.081	0.5714	0.2673	11.462	0.3288	25.686	0.3458	0.3722	0.8755	18.558	0.4284	26.757	0.1756	24.425	18.517	11.079	17.201	0.6512	27.482	19.473
k__Bacteria;p__Firmicutes;c__Clostridia;o__Clostridiales;f__Veillonellaceae;g__Megamonas	0	0	0	0	0	0	0	0	0	0	0	0	0	0	0	0	0	0	0	0	38.276	0	0	0	0	0	0.0369	0	0	0	0.711	0	0	0.0017	0	0	0.0017	108.333	0	0	216.572
k__Bacteria;p__Bacteroidetes;c__Bacteroidia;o__Bacteroidales;f__Prevotellaceae;g__Prevotella	2.6	0.0017	0.0067	0	0.0117	0	0.0034	0.005	0	0.0017	0.0017	0.0067	0	0.0033	0	0.005	0.0201	0	0	0.0167	100.117	0	0	0	0.0084	167.368	0	0.6432	0.0083	0	0.0083	0.005	0.0017	0.0033	0	0.0351	0	0.0084	0.4716	0	0
k__Bacteria;p__Proteobacteria;c__Gammaproteobacteria;o__Enterobacteriales;f__Enterobacteriaceae;g__Escherichia	0.2348	0	0	0.3082	0.0384	0.0067	0.0507	0.0067	0.0084	0	0.0017	0.0167	0.6274	66.339	0.0476	0.005	0.4429	0.0117	0	0.2372	0.0335	0.015	0.005	0.0869	0.6098	0.0738	0.0017	0.0685	11.401	0.005	0.0651	0.5924	0.0067	0.1372	0.0536	10.003	0.5607	16.749	17.789	0.1862	0.2871
k__Bacteria;p__Proteobacteria;c__Gammaproteobacteria;o__Enterobacteriales;f__Enterobacteriaceae;g__Klebsiella	0.0772	0	137.024	0.0017	0.0251	0	0	0	0	0	0.0033	0.02	0	96.486	0.0085	0.0184	0.015	0	0.0033	0.0735	0.0033	0.0017	0.0033	0	0.01	0.099	0.0402	0	0.005	0.015	0.0117	0.082	0.0017	0	0.0067	0.005	0.0034	0.0033	0.0185	0.0034	0.304
k__Bacteria;p__Firmicutes;c__Clostridia;o__Clostridiales;f__Veillonellaceae;g__Phascolarctobacterium	0	0	0	0	0.9589	0.363	0.0423	0	0	0.0585	0.9076	27.855	0	0	26.316	0	0	0.9963	0	0	0.8619	0.0017	0	0	0	31.521	0.5529	0.5095	0.9248	30.157	0.1686	14.912	0	0.5503	0	0	12.204	0	0	0	0
k__Bacteria;p__Firmicutes;c__Clostridia;o__Clostridiales;f__Veillonellaceae;g__Dialister	0.5452	21.885	37.147	0.2591	0.0017	0	0.0034	10.688	14.509	0.366	0.0167	0.0083	0.0017	0.01	0.1174	0.1738	10.212	0	0	0.8469	10.527	0	0.847	0.6549	0.0117	0.0017	0	0.005	0.0885	0.0017	0.0017	0	12.752	0	1.098	0.3295	0.8209	0.0117	0.0218	0.7131	0.0524
k__Bacteria;p__Firmicutes;c__Clostridia;o__Clostridiales;f__Clostridiaceae;g__Clostridium	0.1677	10.442	0.1252	13.447	0.6131	0.0636	0.2419	0.0536	0.0318	0.0184	0.0451	0.1753	0.2403	0.0601	0.0748	0.1454	3.398	0.9729	0.0067	0.0568	0.1456	0.227	0.0317	0	0.6115	0.0067	0.1525	0.3943	0.0417	0.1153	0.1001	0.2828	0.3409	0.082	0.181	0.4148	0.1477	0.4757	41.302	0.2517	0.5354
k__Bacteria;p__Proteobacteria;c__Gammaproteobacteria;o__Enterobacteriales;f__Enterobacteriaceae;g__Enterobacteriaceae_unclass	19.139	0.0067	0.6508	0.1304	0.2088	0.6859	0.0372	0.0084	0	0	0	0.0083	0.0734	31.817	0.0255	0.0368	0.1655	0.0017	0.0017	0.0802	0.0803	0.0033	0	0.0167	0.959	19.711	0.2664	0.0084	10.834	0.0033	0.1101	0.1623	0.0084	0.0301	0.0285	28.738	0.1091	11.322	0.7804	0.1258	0.4391
k__Bacteria;p__Bacteroidetes;c__Bacteroidia;o__Bacteroidales;f__Rikenellaceae;g__Rikenellaceae_unclass	8.59	0.3024	0.7409	0.1727	0.4845	0.0418	0.5785	0.0101	0.4389	0.1387	0.1554	0.6346	0	0.0017	0.0374	0	0	0.4822	0	0.0301	0.3983	0	0.2038	0	0	0.3892	0.1005	0.0936	0.0785	0.6148	0.0117	0.3247	0.5198	0.082	0.2297	0.0452	0.1863	0	0	0.0772	0.0017
k__Bacteria;p__Bacteroidetes;c__Bacteroidia;o__Bacteroidales;f__Barnesiellaceae;g__Barnesiellaceae_norank	58.944	0	0	0	0	0.2794	0.0135	0	20.004	0.1253	21.227	0.0351	0	0.0735	0	0	0	0.139	0	0	0.2795	0	0.7685	0	0	0.0017	16.588	0.0017	0	0	0.0033	0	0	0	1.036	0	13.648	0	0	0	0.0017
k__Bacteria;p__Firmicutes;c__Clostridia;o__Clostridiales;f__Clostridiaceae;g__SMB53	0.2332	0.142	0.0367	0.1711	0.294	0.3831	0.0491	0.2446	0.9399	0.1136	0.0635	0.0618	0.7442	0.0451	10.598	14.502	0.5733	0.1222	0.0401	0.1236	0.0251	0.01	0.1019	0.0267	0.7235	0.0587	0.1541	0.1604	0.2637	0.3392	0.1736	0.0234	0.7755	0.2292	0.0436	0.9752	0.5019	29.378	0.0856	0.5352	0.7009
k__Bacteria;p__Actinobacteria;c__Actinobacteria;o__Bifidobacteriales;f__Bifidobacteriaceae;g__Bifidobacterium	0.052	0.1587	0.2253	0.459	0.1771	0.8699	0	0.2396	0.253	1.093	0.1103	0.3023	0.0467	0.0033	0.1769	0.6148	10.747	0	0.0986	0.3976	0.0151	0.0935	0.0936	0.0184	0.4327	0.0017	0	0.1019	0.1436	0.2389	0.0601	0.0469	0.5448	0.0937	0.8851	0.8263	0.93	0.0234	0.0117	37.364	0.1216
k__Bacteria;p__Firmicutes;c__Clostridia;o__Clostridiales;f__Clostridiaceae;g__Clostridiaceae_unclass	0.0369	0.0167	0.0017	0.1914	0.0234	10.171	0	0.0854	0.2614	0.0351	0.0368	0.0017	0.0234	0.3741	0.0289	4.78	0.0552	0.0134	0.0201	0.1721	0.0469	0.025	0.0535	0.0167	12.915	0	0.0084	0.0902	0.0584	0.0234	0.0918	0	0.0785	0.097	0.0419	0.562	0.1612	35.809	0.5219	0.3641	0.1182
k__Bacteria;p__Firmicutes;c__Clostridia;o__Clostridiales;f__Lachnospiraceae;g__[Ruminococcus]	0.4613	0.0568	0.5707	0.0169	0.0418	0.1924	0.0693	0.0318	0.0787	0.0134	0.0802	0.005	0.1168	0.0852	0.0323	0.0735	0.2073	0.0502	0.1437	11.994	0.0268	0.0217	0.1871	0.3609	0.284	0.0235	0.2882	0.0017	0.626	0.0434	0.8478	0.0234	0.0435	0.0033	0.3839	0.0987	0.0906	0.685	2.071	15.167	0.7837
k__Bacteria;p__Verrucomicrobia;c__Verrucomicrobiae;o__Verrucomicrobiales;f__Verrucomicrobiaceae;g__Akkermansia	0.1996	0.0986	0	0.0644	0.6599	0.0033	20.855	0.0067	0.8745	0.1103	0	0.0267	0.0184	0.0184	0	0	0	15.087	0	0	0.5155	0.0718	0	41.034	0.0017	0	0	0.3241	0.0184	0.2423	0	0.0268	0.0134	0.4483	0.0017	0.0251	0	0.0017	0	0.0101	0.0152
k__Bacteria;p__Bacteroidetes;c__Bacteroidia;o__Bacteroidales;f__Odoribacteraceae;g__Odoribacter	0.8219	0.4444	0	0	0.6515	0.077	0.1099	0	12.615	0.752	0	0.1002	0	0.0184	0	0	0	0.2311	0	0	0.3046	0	0.5563	0.0017	0	0.9797	0.6116	0.7267	11.301	0.1804	0.0017	0.6878	0	0.3429	0.6404	0.1305	0.2619	0.005	0	0	0.0608
k__Bacteria;p__Proteobacteria;c__Gammaproteobacteria;o__Pasteurellales;f__Pasteurellaceae;g__Haemophilus	0.0906	0.1236	0.005	0.188	10.742	0.1188	0.1269	0.201	0	0.0217	0.005	0	0	0.7432	0.6447	21.151	0.468	0.0067	0.7103	0.2873	0.2929	0.3805	0.0501	0.0251	0.0217	0.3976	0.0704	0.1537	0.1369	0.02	0.1819	0.0285	0.0418	0.189	0.2213	0.7176	0.0101	0.4941	0.0973	0.0017	0.1672
k__Bacteria;p__Bacteroidetes;c__Bacteroidia;o__Bacteroidales;f__S24-7;g__S24_norank	0	0	0	0	0	0.0017	51.842	0	16.234	0	0.0017	0	0.0017	0.0017	0	0	0	0.422	0	0	0	0	0	0	0	27.495	0	0	0	0	0	0	0.0033	0.0017	0	0	0	0	0	0	0
k__Bacteria;p__Firmicutes;c__Clostridia;o__Clostridiales;f__Lachnospiraceae;g__Anaerostipes	0.1459	0.0434	0.025	0.0491	0.2072	0.0786	0.6613	0.0369	0.0737	0.0301	0.2424	0.0217	0	0.005	0.0187	0.0267	0	0.0636	0.0017	0.1002	0.077	0.0334	0.0334	0	10.777	0.0436	0.0771	0.0835	29.029	0.0351	0.0434	0.2243	0.1788	0.9735	0.694	0.0418	0.0638	0.0234	0	0.4043	0.0304
k__Bacteria;p__Firmicutes;c__Erysipelotrichi;o__Erysipelotrichales;f__Erysipelotrichaceae;g__Erysipelotrichaceae_norank	0.0185	0.147	0.0768	0.2405	0.0033	0.0753	0.0693	0.1524	0.0486	0.0084	0.0585	0.0033	0.1435	0.0084	0.0136	0.0234	0.0318	0.139	0.1638	0.1537	0.0552	0.0217	0.005	0.0368	0.3258	0.9092	0.4691	0.0017	0.4774	0.0936	0.0567	0.0954	0.015	0	0.4074	0.2543	0.1494	0.3233	0.5488	0.0772	0.1351
k__Bacteria;p__Firmicutes;c__Clostridia;o__Clostridiales;f__Veillonellaceae;g__Veillonella	0.9024	0.0368	0.0083	0.0237	0.0301	0	0.1539	0.0101	0.0318	0.0836	0.1839	0.0033	0.0033	0.0484	0.0817	0.538	0.6803	0.0084	0.0184	0.015	0.0017	0.005	0.0017	0.0601	0.0067	0.0017	0.0084	0.0251	0.0234	0.01	0.0317	0.0033	0.0785	0.0385	0.062	0.1071	0.9535	0.3785	0.3491	0.8523	0.0625
k__Bacteria;p__Firmicutes;c__Clostridia;o__Clostridiales;f__Lachnospiraceae;g__Dorea	0.0117	0.01	0.0033	0	0	0.082	0.0169	0.0352	0.0436	0.0017	0.0017	0	0.0184	0	0.0102	0.0317	0.0017	25.837	0	0.0267	0.0201	0.0017	0.0468	0.0852	0.0468	0.0654	1.57	0.0936	0.2754	0.0468	0	0.0017	0.0468	0.01	0.1542	0.3948	0.0302	0.0486	0.0067	0	0.0844
k__Bacteria;p__Proteobacteria;c__Deltaproteobacteria;o__Desulfovibrionales;f__Desulfovibrionaceae;g__Bilophila	0.0017	0.0434	0	0	0	0.0318	0.0034	0	0.1893	0.3292	0.0869	0.1152	0	0.0651	0.2858	0.1955	0	0	0.3243	0	0.4017	0	0.1687	0.5864	0.01	0.4211	0.1558	0	0.5492	0.0217	0	0.6142	0.1805	0.0485	0.1006	0.005	0.2971	0.0017	0.0017	0	0.0186
k__Bacteria;p__Firmicutes;c__Clostridia;o__Clostridiales;f__Lachnospiraceae;g__Coprococcus	0.2516	0.0568	0.0017	0	0.0017	0.1907	0.0034	0.0302	0.1843	0.0033	0.0117	0	0	0.0017	0.0034	0.0334	0	0.0184	0.0017	0	0.0971	0.0083	0.2138	0	0.0017	0.005	0.7791	0.1687	0.005	0.0986	0.0117	0.0033	26.439	0.0033	0.0788	0.0151	0.0621	0.005	0.0084	0.0235	0.0101
k__Bacteria;p__Actinobacteria;c__Coriobacteriia;o__Coriobacteriales;f__Coriobacteriaceae;g__Collinsella	0.7313	0	0.0017	0	0.1336	0.4718	0.0491	0.0034	0.1391	0.3092	0.0234	0.3106	0	0	0	0.3191	0	0.0502	0	0.0618	0.0184	0	0.0568	0.0485	0.0418	0.0302	0.062	0.0518	0.1135	0	0	0.0201	12.601	0	0	0.1505	0.46	0	0	0.0621	0
k__Bacteria;p__Bacteroidetes;c__Bacteroidia;o__Bacteroidales;f__Paraprevotellaceae;g__Paraprevotella	0	0	0	0	0	0.8833	0	0	0	0	0	0	0	0	0	0	0	0	0	0	11.063	0	0	0	0	0	0	0	0.0017	20.768	0	0	0	0	0	0	0	0	0	0	0
k__Bacteria;p__Firmicutes;c__Bacilli;o__Lactobacillales;f__Streptococcaceae;g__Streptococcus	0.213	0.0134	0.0501	0.044	0.0551	0.1405	0.044	0.0653	0.0335	0.0451	0.0234	0.0301	0.0117	0.0267	0.0748	0.1537	0.0117	0.0134	0.0351	0.0317	0.0167	0.0083	0.0167	0.0067	0.0485	0.005	0.0151	0.01	0.0334	0.02	0.0234	0.0033	0.1454	0.0017	0.0603	0.0686	0.4499	0.2161	0.0906	12.785	0.3513
k__Bacteria;p__Firmicutes;c__Clostridia;o__Clostridiales;f__Ruminococcaceae;g__Butyricicoccus	0.2634	0.0585	0.0901	0.0186	0.0033	0.2409	0.0051	0.2094	0.0168	0.0451	0.015	0.0184	0.0117	0.005	0	0.1604	0.0033	0.0084	0	0.1136	0.0418	0.0017	0.0084	0.0785	0.4628	0.0034	0.1491	0.1437	0.1536	0.0351	0.0918	0.0084	0.1688	0.0151	0.2615	0.2643	0.2115	0.0419	0	0.0688	0.1706
k__Bacteria;p__Bacteroidetes;c__Bacteroidia;o__Bacteroidales;f__Bacteroidaceae;g__Bacteroidaceae_unclass	0.1627	0.0568	0.0017	0.0017	0.1637	0.0067	0.0085	0.072	0.0017	0.1136	0.1003	0.0067	0.0017	0	0.0493	0.0017	0.0084	0.1055	0	0.0334	0.0134	0	0.0084	0.1019	0	0.9428	0.1642	0.5814	0.3305	0.0284	0.0134	0.0703	0.0785	0.0268	0.0168	0.1439	0.0151	0	0	0.0201	0.0017
k__Bacteria;p__Bacteroidetes;c__Bacteroidia;o__Bacteroidales;f__Odoribacteraceae;g__Butyricimonas	0	0	0	0	0	0	0.1675	0.0905	0	0.1003	0.5014	0.0401	0	0	0.1582	0	0	0	0	0	0.1674	0	0	0	0	0.3506	0.0519	0	0	0.5463	0	0.5573	0.3359	0	0.3369	0	0	0	0	0	0
k__Bacteria;p__Firmicutes;c__Bacilli;o__Turicibacterales;f__Turicibacteraceae;g__Turicibacter	0.1761	0	0	0.0542	0.5379	0.0552	0.0034	0.0084	0.0436	0.0017	0.0251	0	0	0.01	0.1412	0.1888	0	0.0017	0	0.0067	0.0335	0.0017	0.0284	0	0.4779	0	0.0084	0.02	0.0033	0.0551	0.0017	0.0067	0.01	0.0084	0.0553	0.3713	0.0084	0.2328	0.0034	0.0302	0.1469
k__Bacteria;p__Bacteroidetes;c__Bacteroidia;o__Bacteroidales;f__Barnesiellaceae;g__Barnesiellaceae_unclass	0.0973	0	0	0	0	0.6424	0	0	0.0352	0	0	14.813	0.0017	0	0	0	0	0.0017	0	0	0.0117	0	0.01	0	0	0	0	0	0	0	0	0	0	0	0.0117	0	0.0403	0	0	0	0
k__Bacteria;p__Firmicutes;c__Clostridia;o__Clostridiales;f__Clostridiaceae;g__Sarcina	0	0	0	0	0	14.488	0	0.8594	0	0	0	0	0	0	0	0	0	0.0067	0	0	0	0	0.005	0	0	0	0	0	0	0	0	0	0	0	0	0	0	0.0151	0	0	0
k__Bacteria;p__Firmicutes;c__Clostridia;o__Clostridiales;f__Lachnospiraceae;g__Clostridium	0	0.0117	0	0.0457	0.005	0.0652	0	0.0168	0.0017	0.01	0.2507	0	0.0033	0	0.0051	0	0.5031	0	0	0	0.0084	0	0.0501	0	0	0	0.3586	0	0.0083	0.0368	0.0017	0.169	0	0	0	0	0.0336	0	0.1225	0	0
k__Bacteria;p__Firmicutes;c__Clostridia;o__Clostridiales;f__Lachnospiraceae;g__Roseburia	0.005	0.1771	0	0.0169	0.0033	0.0318	0.0051	0.0302	0.0335	0.01	0.0017	0.1369	0.0017	0.0017	0.0187	0.0084	0.0017	0.005	0.0017	0.0117	0.0017	0.0134	0.0568	0	0.02	0.0218	0.005	0.1002	0.2688	0.0167	0.0234	0.0067	0.0635	0.0268	0.0704	0.0234	0.0235	0.0335	0.0168	0.0268	0.0169
k__Bacteria;p__Proteobacteria;c__Gammaproteobacteria;o__Pasteurellales;f__Pasteurellaceae;g__Pasteurellaceae_unclass	0.005	0.01	0	0.0017	0.0652	0.005	0.0101	0.0017	0	0	0.0067	0	0	0.3975	0.0187	0.2673	0.0117	0	0.0251	0.005	0.0134	0.0167	0.0017	0.0017	0	0.0218	0.0117	0.0401	0.0734	0.0017	0.0167	0	0.0033	0.0151	0.0168	0.0217	0.0017	0.2194	0.0084	0.0017	0.0118
k__Bacteria;p__Actinobacteria;c__Coriobacteriia;o__Coriobacteriales;f__Coriobacteriaceae;g__Coriobacteriaceae_unclass	0.0067	0.0084	0.01	0.0017	0.0017	0.0284	0.0186	0.0034	0.1223	0.0184	0.0033	0.0501	0.0083	0	0	0.0117	0	0.0134	0	0	0.0017	0	0.0017	0.0033	0.0067	0.0084	0.0653	0.2439	0.1335	0.0334	0	0.0033	0.0702	0.0268	0.3973	0.0017	0.005	0	0	0.0084	0
k__Bacteria;p__Bacteroidetes;c__Bacteroidia;o__Bacteroidales;f__Rikenellaceae;g__Alistipes	0.0352	0	0	0	0.1403	0	0.0237	0.0034	0.196	0.0033	0.0033	0.1085	0	0	0.0102	0.0084	0	0.0017	0	0.0167	0.0469	0	0	0.0418	0.0017	0.2349	0.005	0	0	0.2556	0	0.0184	0.1354	0.0017	0	0	0.0084	0	0	0	0
k__Bacteria;p__Bacteroidetes;c__Bacteroidia;o__Bacteroidales;f__Porphyromonadaceae;g__Porphyromonadaceae_unclass	0.0017	0.01	0.0134	0	0	0.0017	0.6377	0	0	0.0785	0.0284	0.025	0	0	0.0289	0	0	0.0033	0.0017	0	0.0017	0	0.0835	0	0	0	0	0	0	0	0	0.0067	0.0535	0.0033	0.062	0.0117	0.005	0	0	0	0.0068
k__Bacteria;p__Firmicutes;c__Clostridia;o__Clostridiales;f__Christensenellaceae;g__Christensenellaceae_norank	0.0621	0	0	0	0.0017	0.0033	0.1996	0.0017	0.4942	0.0017	0	0.1536	0	0	0	0	0	0.0017	0	0	0.0017	0	0	0	0	0.0369	0.0034	0	0	0.0251	0	0	0.0033	0	0.0654	0	0.0034	0	0	0.0017	0
k__Bacteria;p__Firmicutes;c__Clostridia;o__Clostridiales;f__Mogibacteriaceae;g__Mogibacteriaceae_norank	0.1023	0	0.0601	0.0017	0.0518	0.0284	0.0203	0.0905	0.0302	0.0084	0.0033	0.0317	0.0067	0	0.0034	0.015	0	0.005	0.0017	0.0017	0.0251	0.0017	0.005	0	0	0.0185	0.0235	0.005	0.0083	0.0284	0.005	0	0	0.005	0.0939	0.0167	0.2048	0.0017	0	0.0554	0.0034
k__Bacteria;p__Firmicutes;c__Clostridia;o__Clostridiales;f__Veillonellaceae;g__Megasphaera	0.0017	0	0	0	0	0	0	0	0.0017	0	0.0017	0	0	0	0	0	0.1354	0	0	0	0	0	0	0.005	0	0	0	0	0.0584	0	0	0.3146	0	0	0	0.1004	0	0	0	0.0017	0.228
k__Bacteria;p__Actinobacteria;c__Coriobacteriia;o__Coriobacteriales;f__Coriobacteriaceae;g__Eggerthella	0.0268	0.0067	0.0668	0.0135	0.0652	0.0017	0.0135	0.0134	0.005	0.0017	0.0017	0.01	0.0667	0	0.0034	0.0017	0.0852	0	0.0117	0.0067	0.0017	0.0117	0.0084	0.005	0.0117	0.0101	0.0838	0.0084	0.0117	0.0167	0.0517	0.0184	0.0618	0.0033	0.0184	0.0284	0.0118	0	0.0067	0.057	0.0101
k__Bacteria;p__Firmicutes;c__Clostridia;o__Clostridiales;f__Ruminococcaceae;g__Anaerotruncus	0.0319	0.0167	0.3338	0.0051	0.0117	0.0033	0.0135	0	0.0134	0	0.0368	0.0401	0	0	0	0.0017	0	0.0033	0.015	0	0	0.005	0	0	0	0.0017	0.0017	0.0084	0.005	0.0167	0.0017	0.0167	0.0401	0.0033	0.0134	0.005	0.0269	0.0067	0	0.0755	0.0051
k__Bacteria;p__Proteobacteria;c__Deltaproteobacteria;o__Desulfovibrionales;f__Desulfovibrionaceae;g__Desulfovibrio	0	0.015	0	0	0.0601	0	0	0	0	0	0	0.2121	0	0	0	0	0	0	0	0	0.4201	0	0.0017	0	0	0	0	0	0	0	0	0	0	0.005	0.0084	0	0	0	0	0	0
k__Bacteria;p__Tenericutes;c__Mollicutes;o__Anaeroplasmatales;f__Anaeroplasmataceae;g__Anaeroplasmataceae_unclass	0	0	0	0	0	0.701	0	0	0	0	0	0	0	0	0	0	0	0	0	0	0	0	0	0	0	0	0	0	0	0	0	0	0	0	0	0	0	0	0	0	0
k__Bacteria;p__Proteobacteria;c__Deltaproteobacteria;o__Desulfovibrionales;f__Desulfovibrionaceae;g__Desulfovibrionaceae_unclass	0.0017	0	0	0	0.1754	0.0084	0.2926	0	0	0	0	0	0	0	0	0	0	0	0	0	0.0033	0	0	0	0	0	0	0	0	0.0167	0	0	0	0	0.0117	0	0	0	0	0	0
k__Bacteria;p__Firmicutes;c__Erysipelotrichi;o__Erysipelotrichales;f__Erysipelotrichaceae;g__[Eubacterium]	0.0185	0	0.0217	0	0.0017	0.0033	0	0.0017	0.0017	0.0167	0.0033	0.0033	0.0033	0.005	0	0.0551	0.0318	0	0.0184	0.005	0.0167	0.0067	0.0401	0.0134	0	0	0	0.0033	0	0.005	0.01	0.0067	0.0033	0.0017	0.0101	0.0067	0.0034	0.0033	0.0638	0.0117	0.0912
k__Bacteria;p__Firmicutes;c__Erysipelotrichi;o__Erysipelotrichales;f__Erysipelotrichaceae;g__Holdemania	0.0117	0.005	0.03	0.066	0.0067	0	0	0	0.0017	0.0017	0.005	0.0117	0.0167	0	0	0	0.0401	0	0.0501	0	0.0017	0	0	0	0.0184	0.0252	0.0017	0.0017	0.0017	0.0067	0.0067	0.01	0.0067	0.0017	0.0067	0.0084	0.0336	0.0017	0	0.052	0.0388
k__Bacteria;p__Actinobacteria;c__Coriobacteriia;o__Coriobacteriales;f__Coriobacteriaceae;g__Adlercreutzia	0	0.0184	0	0	0	0.0284	0	0.0168	0	0	0.0184	0.0017	0	0	0.0017	0	0	0.01	0	0	0	0	0	0	0	0.0017	0.005	0	0	0.1437	0	0	0	0.005	0.1542	0.0067	0	0	0	0	0
k__Bacteria;p__Fusobacteria;c__Fusobacteriia;o__Fusobacteriales;f__Fusobacteriaceae;g__Fusobacteriaceae_unclass	0	0	0	0	0	0	0	0	0	0	0	0	0	0	0	0	0	0	0	0	0	0	0	0	0	0.1007	0	0	0	0	0	0	0.0117	0	0	0.2894	0	0	0	0	0
k__Bacteria;p__Actinobacteria;c__Coriobacteriia;o__Coriobacteriales;f__Coriobacteriaceae;g__Coriobacteriaceae_norank	0	0	0	0	0	0	0.0913	0	0.0369	0	0	0	0	0	0	0.01	0	0	0	0	0	0	0	0	0	0	0.2161	0	0.0134	0	0	0	0	0.0067	0	0	0	0	0	0	0
k__Bacteria;p__Synergistetes;c__Synergistia;o__Synergistales;f__Dethiosulfovibrionaceae;g__Pyramidobacter	0	0	0	0	0.0267	0.0067	0	0	0	0	0.005	0	0	0	0.0153	0	0	0.0218	0	0	0.005	0	0.0017	0	0	0	0	0.0885	0.015	0.0718	0.0134	0.0151	0	0.0017	0.0067	0.0117	0.0554	0	0	0	0
k__Bacteria;p__Firmicutes;c__Clostridia;o__Clostridiales;f__Peptococcaceae;g__Peptococcaceae_unclass	0.0788	0	0	0	0	0	0	0.1876	0	0	0	0	0	0	0	0	0	0.0301	0	0	0	0	0	0	0	0	0	0	0	0	0	0	0	0	0	0	0	0	0	0	0
k__Bacteria;p__Firmicutes;c__Clostridia;o__Clostridiales;f__Peptococcaceae;g__rc4-4	0	0	0.2436	0	0	0	0.0237	0	0	0	0	0	0	0	0	0	0	0.0234	0	0	0	0	0	0	0	0	0	0	0	0	0	0	0	0	0	0	0	0	0	0	0
k__Bacteria;p__Firmicutes;c__Bacilli;o__Lactobacillales;f__Leuconostocaceae;g__Weissella	0	0	0	0	0	0	0	0	0	0	0	0	0	0	0	0.2456	0	0	0	0.0017	0	0	0	0	0	0	0	0	0	0	0	0	0	0	0	0.0017	0	0	0	0	0
k__Bacteria;p__Proteobacteria;c__Betaproteobacteria;o__Burkholderiales;f__Oxalobacteraceae;g__Oxalobacter	0	0	0	0	0.0017	0	0.0541	0	0.0067	0	0	0	0	0	0.0187	0	0	0.0084	0	0	0.0151	0	0.02	0	0	0	0	0	0	0.0485	0	0.0686	0	0	0	0	0	0	0	0	0
k__Bacteria;p__Firmicutes;c__Erysipelotrichi;o__Erysipelotrichales;f__Erysipelotrichaceae;g__Erysipelotrichaceae_unclass	0	0	0.0033	0	0.0067	0.0017	0.0017	0	0.0017	0	0	0.0067	0	0	0.0017	0	0	0	0.0585	0	0.005	0.0017	0	0	0.0017	0.0084	0	0	0	0	0.01	0.0201	0	0.0033	0	0	0.0453	0	0.0436	0.0151	0
k__Bacteria;p__Proteobacteria;c__Gammaproteobacteria;o__Enterobacteriales;f__Enterobacteriaceae;g__Serratia	0.208	0	0.0117	0	0	0	0	0	0	0	0	0	0	0	0	0	0	0	0.0017	0	0	0	0	0	0	0	0.0034	0	0.0067	0	0	0	0	0	0	0	0.0017	0	0.0017	0	0.0017
k__Bacteria;p__Firmicutes;c__Bacilli;o__Lactobacillales;f__Lactobacillaceae;g__Lactobacillus	0	0	0	0.0051	0	0.0017	0.0727	0	0	0	0	0.005	0	0	0.0102	0	0	0	0	0	0	0.0017	0	0	0.0017	0	0	0	0	0	0	0	0	0.0217	0.0017	0	0.0722	0.0301	0	0	0.0017
k__Bacteria;p__Firmicutes;c__Bacilli;o__Lactobacillales;f__Carnobacteriaceae;g__Granulicatella	0.0034	0.0067	0.005	0.0169	0.0033	0	0.0017	0.0101	0.0017	0.0017	0	0.0067	0.02	0.0033	0.0051	0.01	0	0	0.0067	0.0033	0	0.0033	0.0017	0	0.0067	0.005	0.0034	0.0067	0	0	0	0	0.0067	0.0017	0.005	0.0033	0.0034	0.0435	0.0034	0.0034	0.0101
k__Bacteria;p__Firmicutes;c__Bacilli;o__Lactobacillales;f__Enterococcaceae;g__Enterococcaceae_unclass	0.0017	0	0	0	0	0	0	0	0	0	0	0	0	0.005	0	0.0718	0	0	0	0	0	0.0818	0	0	0	0	0.005	0	0	0	0.0083	0	0.005	0	0	0.0017	0.005	0	0.0101	0.0017	0
k__Bacteria;p__Synergistetes;c__Synergistia;o__Synergistales;f__Synergistaceae;g__Synergistaceae_unclass	0	0	0	0	0	0	0.1404	0.0067	0	0	0	0	0	0	0	0	0	0	0.0267	0	0.0134	0	0	0	0	0	0	0	0	0	0	0.005	0	0	0	0	0	0	0	0	0
k__Bacteria;p__Firmicutes;c__Clostridia;o__Clostridiales;f__Lachnospiraceae;g__Pseudobutyrivibrio	0	0	0	0.0034	0.0017	0.005	0	0.0352	0.0151	0	0.005	0	0	0	0.0034	0.0017	0	0	0	0.0033	0.0017	0.0167	0.0033	0	0.0067	0.0034	0.0017	0	0	0	0	0	0.0084	0	0.0134	0	0.005	0	0.0017	0.0352	0
k__Bacteria;p__Actinobacteria;c__Actinobacteria;o__Bifidobacteriales;f__Bifidobacteriaceae;g__Bifidobacteriaceae_unclass	0	0.0017	0.0017	0.0017	0.0017	0	0	0.0017	0.0034	0.0351	0	0	0	0	0.0051	0.005	0.0084	0	0	0.0017	0	0.0033	0.0017	0	0.0017	0	0	0	0	0.0033	0	0	0.015	0.005	0.0184	0.0084	0	0	0	0.0436	0
k__Bacteria;p__Proteobacteria;c__Epsilonproteobacteria;o__Campylobacterales;f__Campylobacteraceae;g__Campylobacter	0.0084	0	0	0	0	0	0	0	0	0.0017	0.0017	0	0	0.0033	0	0.0317	0.0769	0	0.0017	0.0017	0	0	0.0017	0	0	0	0	0	0	0	0.0134	0	0	0	0	0	0.0017	0.0033	0	0	0
k__Bacteria;p__Proteobacteria;c__Gammaproteobacteria;o__Pasteurellales;f__Pasteurellaceae;g__Aggregatibacter	0	0	0	0	0	0	0.0085	0.0034	0	0	0	0	0	0.02	0.0017	0.0167	0.0301	0	0.0184	0	0	0	0	0	0	0	0	0.005	0.0033	0	0.0134	0	0.0033	0	0	0.0067	0	0.0033	0	0.0034	0.0084
k__Bacteria;p__Firmicutes;c__Clostridia;o__Clostridiales;f__Veillonellaceae;g__Veillonellaceae_unclass	0	0	0	0	0.0067	0.0033	0	0	0.0034	0	0.0301	0	0	0	0	0	0	0	0	0.0084	0.0218	0	0	0	0	0	0	0	0.0618	0	0	0	0	0	0	0	0	0.0033	0	0	0.0034
k__Bacteria;p__Fusobacteria;c__Fusobacteriia;o__Fusobacteriales;f__Fusobacteriaceae;g__Fusobacterium	0	0	0.0017	0.0017	0.0017	0	0	0	0.0017	0	0	0	0	0.0134	0	0.0017	0.0117	0	0.01	0.0017	0.0017	0	0	0.0017	0	0	0	0	0	0	0.0134	0	0.0017	0	0	0	0	0.0017	0.0755	0	0
k__Bacteria;p__Proteobacteria;c__Gammaproteobacteria;o__Pasteurellales;f__Pasteurellaceae;g__Actinobacillus	0	0	0	0	0.0117	0	0	0	0	0	0	0	0	0.0785	0	0.0451	0	0	0	0	0	0	0	0	0	0	0	0.0017	0	0	0	0	0	0	0	0	0	0	0.0017	0	0
k__Bacteria;p__Firmicutes;c__Bacilli;o__Bacillales;f__Bacillaceae;g__Bacillus	0	0.0017	0	0.0169	0	0.0067	0.0034	0.0017	0.0017	0.005	0	0.0033	0.0334	0	0.0017	0	0	0	0	0	0.0017	0	0.0017	0	0	0	0.0067	0	0	0.0017	0.0033	0	0.0435	0.0033	0	0	0	0	0	0	0
k__Bacteria;p__Proteobacteria;c__Alphaproteobacteria;o__Rickettsiales;f__mitochondria;g__Victoria	0.0101	0.0033	0.0033	0.0017	0	0	0.0034	0	0	0.0033	0	0	0.0033	0.0033	0.0034	0.0067	0.0067	0	0.0017	0	0	0	0.0167	0.0033	0.0084	0	0	0.0067	0	0	0	0.0084	0.005	0	0.005	0.005	0	0	0	0.0034	0
k__Bacteria;p__Proteobacteria;c__Gammaproteobacteria;o__Enterobacteriales;f__Enterobacteriaceae;g__Trabulsiella	0	0	0.0017	0	0	0	0	0.0017	0	0	0	0	0	0	0	0	0	0	0	0	0	0	0	0	0.0702	0.0017	0	0	0.005	0	0.0067	0.0033	0	0	0.0017	0	0	0	0.0017	0.0017	0.0169
k__Bacteria;p__Firmicutes;c__Clostridia;o__Clostridiales;f__Christensenellaceae;g__Christensenellaceae_unclass	0.0034	0.0067	0	0	0.0067	0.0017	0.0085	0	0.0067	0	0	0.0067	0	0	0	0	0	0.0017	0	0	0.0017	0	0.0017	0	0	0.0017	0	0.0033	0	0.015	0	0	0	0.0017	0.0067	0	0.0101	0	0	0.0134	0
k__Bacteria;p__Firmicutes;c__Clostridia;o__Clostridiales;f__Lachnospiraceae;g__Epulopiscium	0	0	0	0	0	0	0	0.0034	0	0	0	0	0	0	0	0	0	0	0	0	0	0	0	0	0	0	0	0	0	0	0	0	0	0	0	0	0	0.0888	0	0	0
k__Bacteria;p__Firmicutes;c__Erysipelotrichi;o__Erysipelotrichales;f__Erysipelotrichaceae;g__Clostridium	0.0067	0	0	0	0.0033	0	0	0	0	0	0	0	0	0	0	0	0	0	0	0	0	0	0	0	0	0	0	0.0084	0	0	0	0	0	0	0	0	0	0	0.0738	0	0
k__Bacteria;p__Actinobacteria;c__Actinobacteria;o__Actinomycetales;f__Actinomycetaceae;g__Actinomyces	0.0034	0	0.0017	0	0	0.0033	0	0	0.0017	0	0	0	0	0	0.0017	0.0033	0.0017	0	0.0017	0	0	0	0	0.0017	0.0033	0	0	0	0	0.0033	0.0017	0	0	0	0.0017	0.0067	0.0067	0.0117	0.0034	0.0168	0.0084
k__Bacteria;p__Firmicutes;c__Clostridia;o__Clostridiales;f__Christensenellaceae;g__Christensenella	0	0	0.015	0.0017	0.0017	0	0	0	0	0.0017	0.0017	0.01	0	0	0	0	0.0017	0	0	0	0	0	0	0	0	0.0067	0	0.0017	0.0017	0	0	0	0.0117	0	0.0034	0	0.0034	0	0	0.0151	0
k__Bacteria;p__Firmicutes;c__Erysipelotrichi;o__Erysipelotrichales;f__Erysipelotrichaceae;g__Coprobacillus	0.0034	0.0017	0	0	0.015	0	0	0	0.0017	0	0	0	0	0.0017	0	0	0.0017	0	0	0	0	0	0	0	0	0	0	0	0.0017	0	0	0	0.0234	0	0.0151	0.0017	0	0	0.0101	0	0
k__Bacteria;p__Firmicutes;c__Bacilli;o__Gemellales;f__Gemellaceae;g__Gemellaceae_norank	0	0.0017	0.0117	0	0	0	0	0.0017	0	0	0	0	0.0017	0.0033	0.0017	0.0017	0.0017	0	0	0	0.0017	0	0	0	0.0033	0.0017	0	0.0017	0	0	0	0	0	0.0033	0.005	0.0033	0.0017	0.0167	0	0.0034	0.0051
k__Bacteria;p__Proteobacteria;c__Betaproteobacteria;o__Burkholderiales;f__Comamonadaceae;g__Comamonas	0	0	0	0	0.005	0.01	0.0355	0	0	0	0	0	0	0	0	0	0	0	0	0	0	0	0	0	0	0	0	0	0.01	0	0	0	0	0	0	0.0033	0	0	0	0	0
k__Bacteria;p__Firmicutes;c__Clostridia;o__Clostridiales;f__Eubacteriaceae;g__Pseudoramibacter_Eubacterium	0	0	0.005	0	0	0	0	0	0	0	0	0.0083	0	0	0	0	0.0318	0	0	0	0	0.005	0	0	0	0.0017	0	0	0	0	0	0	0	0	0	0	0	0	0	0.0101	0
k__Bacteria;p__Proteobacteria;c__Betaproteobacteria;o__Neisseriales;f__Neisseriaceae;g__Neisseria	0	0	0	0.0034	0.005	0	0	0.0034	0	0	0	0	0	0	0.0017	0.0017	0.0067	0	0.0033	0.0017	0.0017	0.0017	0	0	0	0.0017	0.0017	0	0.0067	0	0.0134	0	0.005	0	0	0.0017	0	0	0	0	0
k__Bacteria;p__Firmicutes;c__Clostridia;o__Clostridiales;f__Tissierellaceae;g__Parvimonas	0	0	0	0	0	0	0	0	0	0	0	0	0	0.0017	0	0	0	0	0	0	0	0	0	0	0	0	0	0	0	0	0.0017	0	0	0	0	0.0033	0	0	0.0453	0	0.0017
k__Bacteria;p__Firmicutes;c__Erysipelotrichi;o__Erysipelotrichales;f__Erysipelotrichaceae;g__cc_115	0	0	0.0484	0	0	0	0	0	0	0	0	0	0	0	0	0	0	0	0	0	0	0	0	0	0	0	0	0	0	0	0	0	0	0.0017	0	0	0	0	0	0.0034	0
k__Bacteria;p__Actinobacteria;c__Actinobacteria;o__Actinomycetales;f__Micrococcaceae;g__Rothia	0.0017	0.0017	0.0017	0	0.0017	0.0017	0	0	0.0017	0.0017	0	0	0	0.0017	0.0017	0.005	0	0	0	0.0033	0	0.0017	0	0	0.0017	0	0	0.0017	0	0	0.0017	0	0	0	0.0017	0	0.0017	0.01	0	0.0067	0
k__Bacteria;p__Proteobacteria;c__Gammaproteobacteria;o__Enterobacteriales;f__Enterobacteriaceae;g__Citrobacter	0.0034	0	0.0083	0	0	0	0	0	0	0	0	0	0	0	0	0	0	0	0	0	0	0	0	0	0	0	0.0067	0	0.01	0	0	0	0	0	0	0	0.0017	0	0.0134	0	0
k__Bacteria;p__Firmicutes;c__Clostridia;o__Clostridiales;f__Lachnospiraceae;g__Lachnobacterium	0.005	0	0	0	0	0	0	0	0.0017	0	0	0	0	0	0.0017	0	0	0.0017	0	0	0	0	0	0	0	0	0	0	0	0	0	0	0	0	0	0	0	0	0	0.0319	0
k__Bacteria;p__Firmicutes;c__Clostridia;o__Clostridiales;f__Ruminococcaceae;g__Ruminococcaceae_norank	0	0	0	0	0	0.0084	0	0	0.0034	0.0017	0	0.0017	0	0	0	0	0	0.0033	0	0	0	0	0	0	0	0	0	0.0017	0	0.0117	0	0	0	0.0017	0.0017	0	0.005	0	0	0	0
k__Bacteria;p__Proteobacteria;c__Gammaproteobacteria;o__Vibrionales;f__Vibrionaceae;g__Photobacterium	0	0	0	0	0	0	0	0	0	0	0	0	0	0	0	0	0	0	0	0	0	0	0	0	0	0	0.0402	0	0	0	0	0	0	0	0	0	0	0	0	0	0
k__Bacteria;p__Proteobacteria;c__Betaproteobacteria;o__Neisseriales;f__Neisseriaceae;g__Eikenella	0	0	0	0	0	0	0	0	0	0	0	0	0	0.0033	0	0	0	0	0	0	0	0	0	0	0	0	0	0	0	0	0	0	0	0	0	0.0318	0	0	0.0017	0	0
k__Bacteria;p__Firmicutes;c__Clostridia;o__Clostridiales;f__Lachnospiraceae;g__Shuttleworthia	0	0	0	0	0	0	0	0	0	0	0.005	0	0	0.0017	0	0	0	0.0033	0	0	0	0.0017	0	0	0.0017	0	0.0017	0	0	0	0	0	0.0033	0	0.0017	0	0.0017	0.01	0.0034	0	0
k__Bacteria;p__Firmicutes;c__Clostridia;o__Clostridiales;f__Veillonellaceae;g__Schwartzia	0.0134	0	0	0	0	0	0	0	0	0	0	0	0	0	0	0	0	0	0	0.0134	0	0	0	0	0	0	0	0	0	0.0033	0	0	0	0	0	0	0	0	0	0	0
k__Bacteria;p__Firmicutes;c__Bacilli;o__Lactobacillales;f__Leuconostocaceae;g__Leuconostoc	0.0017	0.0033	0	0	0	0.0151	0	0	0.0034	0	0	0	0	0	0	0	0	0	0	0	0	0	0	0	0	0	0	0	0	0	0	0	0	0	0.005	0	0	0	0	0	0
k__Bacteria;p__Firmicutes;c__Bacilli;o__Lactobacillales;f__Streptococcaceae;g__Lactococcus	0.0017	0.0017	0	0	0	0.0017	0	0	0.0017	0.0033	0	0	0	0	0	0	0	0	0	0	0	0	0	0	0	0	0	0	0	0.005	0.0017	0	0	0	0.0067	0	0	0	0	0	0.0034
k__Bacteria;p__Firmicutes;c__Clostridia;o__Clostridiales;f__Peptococcaceae;g__Peptococcaceae_norank	0	0	0	0	0	0	0.0034	0	0.0017	0	0	0	0	0	0	0	0	0	0	0	0.005	0	0	0	0	0	0	0	0	0	0	0	0	0	0	0	0	0	0	0.0168	0
k__Bacteria;p__Firmicutes;c__Clostridia;o__Clostridiales;f__Ruminococcaceae;g__Anaerofilum	0	0	0.0017	0	0	0	0.0017	0.0017	0	0	0	0	0	0	0	0	0	0	0	0	0	0	0.0033	0	0	0	0	0	0	0	0	0	0	0	0	0	0	0	0	0.0185	0
k__Bacteria;p__Firmicutes;c__Bacilli;o__Bacillales;f__Bacillaceae;g__Bacillaceae_unclass	0	0	0	0	0	0	0	0	0	0	0	0	0.025	0	0	0	0	0	0	0	0	0	0	0	0	0	0	0	0	0	0	0	0	0	0	0	0	0	0	0	0
k__Bacteria;p__Firmicutes;c__Bacilli;o__Lactobacillales;f__Aerococcaceae;g__Abiotrophia	0	0	0	0.0017	0	0	0	0	0	0	0	0	0.0017	0	0	0	0	0.0017	0	0	0	0	0	0	0	0.0017	0	0	0	0	0.0017	0	0.0017	0	0	0	0	0.01	0	0.0017	0.0034
k__Bacteria;p__Firmicutes;c__Clostridia;o__Clostridiales;f__Dehalobacteriaceae;g__Dehalobacterium	0	0	0	0	0	0	0.0186	0	0.005	0	0	0	0	0	0	0	0	0	0	0	0	0	0	0	0	0	0	0	0	0	0	0	0	0	0	0	0.0017	0	0	0	0
k__Bacteria;p__Firmicutes;c__Clostridia;o__Clostridiales;f__Ruminococcaceae;g__Clostridium	0.0017	0	0	0	0	0	0	0	0	0	0	0.0017	0	0	0	0	0.005	0	0.0017	0	0	0	0	0	0	0	0.0034	0	0	0	0	0.005	0	0	0	0	0.0017	0	0	0.005	0
k__Bacteria;p__Proteobacteria;c__Gammaproteobacteria;o__Pseudomonadales;f__Pseudomonadaceae;g__Pseudomonas	0.0017	0	0.0017	0.0034	0	0	0.0017	0	0.0017	0	0	0	0	0	0	0	0.0017	0	0	0	0	0	0	0	0	0.0084	0	0	0.0017	0	0	0.0017	0	0.0017	0	0	0	0	0	0	0
k__Bacteria;p__Bacteroidetes;c__Bacteroidia;o__Bacteroidales;f__Paraprevotellaceae;g__[Prevotella]	0	0	0	0	0	0	0.0034	0	0	0	0.0084	0	0	0	0	0	0	0	0	0.01	0	0	0	0	0	0	0	0.0017	0	0	0	0	0	0	0	0	0	0	0	0	0
k__Bacteria;p__Firmicutes;c__Clostridia;o__Clostridiales;f__Mogibacteriaceae;g__Mogibacteriaceae_unclass	0	0	0	0	0	0	0	0.005	0	0	0	0	0	0	0	0	0	0	0.0017	0	0	0	0	0	0	0.0117	0	0	0.0017	0	0	0	0	0	0	0	0	0	0	0.0034	0
k__Bacteria;p__Proteobacteria;c__Betaproteobacteria;o__Burkholderiales;f__Burkholderiaceae;g__Lautropia	0.0034	0	0.0033	0	0.0033	0	0	0	0	0	0	0	0	0.005	0	0.0017	0	0	0	0	0.0017	0	0	0	0	0.0017	0	0	0	0	0	0	0.0033	0	0	0	0	0	0	0	0
k__Bacteria;p__Bacteroidetes;c__Bacteroidia;o__Bacteroidales;f__Porphyromonadaceae;g__Dysgonomonas	0	0	0	0	0.0033	0	0	0	0	0	0	0	0	0	0	0	0	0	0.0084	0	0	0	0	0	0	0	0	0.01	0	0	0	0	0	0	0	0	0	0	0	0	0
k__Bacteria;p__Bacteroidetes;c__Bacteroidia;o__Bacteroidales;f__Porphyromonadaceae;g__Porphyromonas	0	0	0	0	0	0	0.0051	0	0	0.0017	0.0017	0	0	0	0	0	0	0	0	0.0017	0	0	0	0	0.0017	0	0	0	0	0	0.0017	0	0	0	0	0.005	0	0	0	0	0.0034
k__Bacteria;p__Cyanobacteria;c__Nostocophycideae;o__Nostocales;f__Nostocaceae;g__Nostocaceae_unclass	0	0	0	0	0	0	0	0	0.0017	0	0	0	0	0	0.0017	0	0	0	0	0	0	0	0	0	0	0	0	0	0	0	0	0	0	0.0184	0	0	0	0	0	0	0
k__Bacteria;p__Proteobacteria;c__Gammaproteobacteria;o__Enterobacteriales;f__Enterobacteriaceae;g__Enterobacter	0	0	0	0	0	0	0	0.0017	0	0	0	0	0	0	0	0	0	0	0	0	0.0017	0	0	0	0.0084	0.005	0.005	0	0	0	0	0	0	0	0	0	0	0	0	0	0
k__Bacteria;p__Bacteroidetes;c__Bacteroidia;o__Bacteroidales;f__Paraprevotellaceae;g__Paraprevotellaceae_unclass	0	0	0	0	0	0	0	0	0	0	0	0	0	0	0	0	0	0	0	0	0.0033	0	0	0	0	0	0	0	0	0.015	0	0	0	0	0	0	0	0	0	0	0
k__Bacteria;p__Actinobacteria;c__Coriobacteriia;o__Coriobacteriales;f__Coriobacteriaceae;g__Slackia	0	0	0	0	0	0	0	0	0	0.0167	0	0	0	0	0	0	0	0	0	0	0	0	0	0	0	0	0	0	0	0	0	0	0	0	0	0	0	0	0	0	0
k__Bacteria;p__Firmicutes;c__Clostridia;o__Clostridiales;f__Tissierellaceae;g__WAL_1855D	0	0	0	0	0	0	0	0	0	0	0	0	0	0	0	0	0	0	0	0	0	0	0	0	0	0	0	0	0	0	0	0	0	0	0.0017	0.0017	0	0	0	0	0.0135
k__Bacteria;p__Proteobacteria;c__Gammaproteobacteria;o__Xanthomonadales;f__Xanthomonadaceae;g__Stenotrophomonas	0.0168	0	0	0	0	0	0	0	0	0	0	0	0	0	0	0	0	0	0	0	0	0	0	0	0	0	0	0	0	0	0	0	0	0	0	0	0	0	0	0	0
k__Bacteria;p__Actinobacteria;c__Actinobacteria;o__Actinomycetales;f__Actinomycetaceae;g__Actinomycetaceae_unclass	0	0	0	0	0	0	0	0	0	0	0	0	0	0	0.0017	0	0	0	0	0	0	0	0	0	0	0	0	0	0	0	0	0	0.0017	0	0.0017	0	0.0017	0.0033	0	0.0017	0.0034
k__Bacteria;p__Firmicutes;c__Clostridia;o__Clostridiales;f__Peptostreptococcaceae;g__Peptostreptococcus	0	0	0	0	0	0	0	0	0	0	0	0	0	0	0	0	0.0017	0	0	0	0	0	0	0	0	0	0	0	0	0	0.0017	0	0	0	0.005	0.0033	0	0.0017	0.0017	0	0
k__Bacteria;p__Firmicutes;c__Erysipelotrichi;o__Erysipelotrichales;f__Erysipelotrichaceae;g__Bulleidia	0	0	0	0	0	0	0	0	0	0	0	0	0	0	0	0	0	0	0	0	0	0	0	0.0017	0	0	0	0	0	0.0017	0	0	0.0017	0	0.0017	0.0033	0.0017	0.0017	0	0	0.0017
k__Bacteria;p__Actinobacteria;c__Actinobacteria;o__Actinomycetales;f__Actinomycetaceae;g__Actinomycetaceae_norank	0	0	0	0	0	0	0	0	0	0	0	0	0	0	0.0017	0.005	0.0017	0	0	0	0	0	0	0	0.0033	0	0	0	0	0	0	0	0	0	0	0.0017	0	0	0	0	0
k__Bacteria;p__Proteobacteria;c__Alphaproteobacteria;o__Rickettsiales;f__mitochondria;g__mitochondria_unclass	0	0	0.0017	0.0017	0	0	0	0	0	0	0	0	0	0.005	0	0	0	0	0	0	0	0	0.0017	0	0	0	0	0	0	0	0	0	0.0017	0	0.0017	0	0	0	0	0	0
k__Bacteria;p__Proteobacteria;c__Alphaproteobacteria;o__Rickettsiales;f__mitochondria;g__Raphanus	0	0	0	0	0	0	0	0	0	0	0	0.0017	0	0.01	0	0.0017	0	0	0	0	0	0	0	0	0	0	0	0	0	0	0	0	0	0	0	0	0	0	0	0	0
k__Bacteria;p__Proteobacteria;c__Betaproteobacteria;o__Neisseriales;f__Neisseriaceae;g__Neisseriaceae_unclass	0	0	0	0.0034	0	0	0	0	0	0.0017	0	0	0	0	0	0.0017	0	0	0.0033	0	0	0	0	0	0.0017	0	0	0	0	0	0.0017	0	0	0	0	0	0	0	0	0	0
k__Bacteria;p__Bacteroidetes;c__Bacteroidia;o__Bacteroidales;f__Prevotellaceae;g__Prevotellaceae_unclass	0.0017	0	0	0	0	0	0	0	0	0	0	0	0	0	0	0	0	0.0017	0	0	0	0	0	0	0	0	0	0.005	0	0	0	0	0	0	0	0.0017	0	0.0017	0	0	0
k__Bacteria;p__Firmicutes;c__Bacilli;o__Gemellales;f__Gemellaceae;g__Gemellaceae_unclass	0	0	0	0	0	0	0	0	0	0	0	0	0	0.0017	0	0	0	0	0	0.0017	0	0	0	0	0	0	0	0	0	0	0	0	0	0	0	0	0.0017	0.0033	0.0017	0	0.0017
k__Bacteria;p__Actinobacteria;c__Actinobacteria;o__Actinomycetales;f__Propionibacteriaceae;g__Propionibacteriaceae_norank	0	0	0.0017	0	0	0	0	0	0	0	0	0.0017	0	0	0	0.0017	0	0	0	0	0	0	0	0	0	0	0	0	0	0	0	0	0	0	0.0034	0	0	0.0017	0	0	0
k__Bacteria;p__Bacteroidetes;c__Bacteroidia;o__Bacteroidales;f__Porphyromonadaceae;g__Tannerella	0	0	0	0	0	0	0	0	0	0	0	0	0	0	0	0	0	0	0	0.01	0	0	0	0	0	0	0	0	0	0	0	0	0	0	0	0	0	0	0	0	0
k__Bacteria;p__Cyanobacteria;c__Nostocophycideae;o__Nostocales;f__Nostocaceae;g__Anabaena	0	0	0	0	0	0	0	0	0	0	0	0	0	0	0	0	0	0	0	0	0	0	0	0	0	0	0.0017	0	0	0	0	0	0	0.0084	0	0	0	0	0	0	0
k__Bacteria;p__Firmicutes;c__Bacilli;o__Lactobacillales;f__Lactobacillaceae;g__Lactobacillaceae_norank	0	0	0	0	0	0	0	0	0	0	0	0.0033	0	0	0	0	0	0	0	0	0	0.0017	0	0	0	0	0	0	0	0	0	0	0.0017	0.0017	0	0	0	0	0	0	0
k__Bacteria;p__Firmicutes;c__Clostridia;o__Clostridiales;f__Veillonellaceae;g__Thermosinus	0	0	0	0	0	0	0	0	0	0	0	0	0	0	0	0	0	0	0	0	0	0	0	0	0	0	0	0	0	0	0	0	0.0084	0	0	0	0	0	0	0	0
k__Bacteria;p__Firmicutes;c__Clostridia;o__Clostridiales;f__Tissierellaceae;g__1-68	0	0	0	0	0	0	0	0	0	0	0	0	0	0	0	0	0	0	0	0	0	0	0	0	0.0017	0	0	0	0	0	0	0	0	0	0	0	0	0.005	0	0	0.0017
k__Bacteria;p__Actinobacteria;c__Actinobacteria;o__Actinomycetales;f__Corynebacteriaceae;g__Corynebacterium	0	0	0	0	0	0	0	0	0	0	0	0	0.0017	0	0	0	0	0	0	0	0	0.0017	0	0	0.0033	0	0	0	0	0	0	0	0	0	0	0	0	0	0	0	0
k__Bacteria;p__Actinobacteria;c__Coriobacteriia;o__Coriobacteriales;f__Coriobacteriaceae;g__Atopobium	0	0	0	0	0	0.0017	0	0	0	0	0	0	0	0	0	0	0	0	0	0	0	0	0	0.0017	0	0	0	0	0	0	0.0017	0	0.0017	0	0	0	0	0	0	0	0
k__Bacteria;p__Deferribacteres;c__Deferribacteres;o__Deferribacterales;f__Deferribacteraceae;g__Mucispirillum	0	0	0	0	0	0	0	0	0	0	0	0	0	0	0	0	0	0	0	0	0	0	0	0	0	0	0	0	0	0	0	0	0	0	0	0	0	0.0067	0	0	0
k__Bacteria;p__Firmicutes;c__Clostridia;o__Clostridiales;f__Dehalobacteriaceae;g__Dehalobacteriaceae_norank	0	0	0	0	0	0	0.0068	0	0	0	0	0	0	0	0	0	0	0	0	0	0	0	0	0	0	0	0	0	0	0	0	0	0	0	0	0	0	0	0	0	0
k__Bacteria;p__Firmicutes;c__Clostridia;o__Clostridiales;f__Lachnospiraceae;g__Oribacterium	0	0	0	0	0	0	0	0	0	0	0	0	0.0033	0	0	0	0	0	0	0	0	0	0	0	0	0	0	0.0017	0	0	0	0	0	0	0	0	0	0.0017	0	0	0
k__Bacteria;p__Firmicutes;c__Clostridia;o__Clostridiales;f__Tissierellaceae;g__Peptoniphilus	0	0	0	0	0	0	0	0	0	0	0	0	0	0	0	0	0	0	0	0	0	0	0	0	0	0	0	0	0	0	0	0	0	0	0	0	0	0.005	0	0	0.0017
k__Bacteria;p__Nitrospirae;c__Nitrospira;o__Nitrospirales;f__Leptospirillaceae;g__Leptospirillum	0	0	0	0	0	0	0	0	0	0	0	0	0	0.0067	0	0	0	0	0	0	0	0	0	0	0	0	0	0	0	0	0	0	0	0	0	0	0	0	0	0	0
k__Bacteria;p__Proteobacteria;c__Gammaproteobacteria;o__Aeromonadales;f__Aeromonadaceae;g__Aeromonadaceae_norank	0	0	0	0	0	0	0	0	0	0	0	0	0	0	0	0	0	0	0	0	0	0	0	0	0	0	0	0	0	0	0	0	0	0	0	0	0	0	0	0.0034	0.0034
k__Bacteria;p__Proteobacteria;c__Gammaproteobacteria;o__Pseudomonadales;f__Moraxellaceae;g__Acinetobacter	0	0	0	0.0017	0	0	0	0	0	0	0	0	0.0017	0.0033	0	0	0	0	0	0	0	0	0	0	0	0	0	0	0	0	0	0	0	0	0	0	0	0	0	0	0
k__Bacteria;p__Firmicutes;c__Clostridia;o__Clostridiales;f__Peptococcaceae;g__Peptococcus	0	0	0	0	0	0	0	0	0	0	0	0	0	0	0	0	0	0	0	0	0	0	0	0	0	0	0	0	0	0	0	0	0	0	0	0	0	0	0	0.005	0
k__Bacteria;p__Lentisphaerae;c__Lentisphaeria;o__Victivallales;f__Victivallaceae;g__Victivallis	0	0	0	0	0	0	0	0	0	0	0	0.005	0	0	0	0	0	0	0	0	0	0	0	0	0	0	0	0	0	0	0	0	0	0	0	0	0	0	0	0	0
k__Bacteria;p__Proteobacteria;c__Betaproteobacteria;o__Burkholderiales;f__Alcaligenaceae;g__Alcaligenaceae_unclass	0	0	0	0	0	0	0	0	0	0	0	0	0	0	0.0017	0.0017	0	0	0	0	0	0	0	0	0	0	0	0	0.0017	0	0	0	0	0	0	0	0	0	0	0	0
k__Bacteria;p__Proteobacteria;c__Gammaproteobacteria;o__Enterobacteriales;f__Enterobacteriaceae;g__Proteus	0	0	0	0	0	0	0	0	0	0	0	0	0	0	0	0	0	0	0	0	0	0	0	0	0	0	0	0	0	0	0	0	0	0	0	0.005	0	0	0	0	0
k__Archaea;p__Euryarchaeota;c__Methanobacteria;o__Methanobacteriales;f__Methanobacteriaceae;g__Methanobrevibacter	0	0	0	0	0	0	0	0	0	0	0	0	0	0	0	0	0	0.0033	0	0	0	0	0	0	0	0	0	0	0	0	0	0	0	0	0	0	0	0	0	0	0
k__Bacteria;p__Actinobacteria;c__Thermoleophilia;o__Solirubrobacterales;f__Solirubrobacteraceae;g__Solirubrobacteraceae_norank	0	0	0	0.0017	0	0	0	0	0	0	0	0	0	0	0	0.0017	0	0	0	0	0	0	0	0	0	0	0	0	0	0	0	0	0	0	0	0	0	0	0	0	0
k__Bacteria;p__Firmicutes;c__Bacilli;o__Bacillales;f__Bacillaceae;g__Geobacillus	0	0	0	0	0	0	0	0	0.0017	0	0	0	0	0	0	0	0	0	0	0	0	0	0	0	0	0	0	0	0	0	0	0	0	0	0.0017	0	0	0	0	0	0
k__Bacteria;p__Firmicutes;c__Bacilli;o__Lactobacillales;f__Enterococcaceae;g__Enterococcus	0	0	0	0	0	0	0	0	0	0	0	0	0	0	0	0	0	0	0	0	0	0	0	0	0	0	0	0	0	0	0	0	0	0	0	0	0	0	0.0034	0	0
k__Bacteria;p__Firmicutes;c__Bacilli;o__Lactobacillales;f__Streptococcaceae;g__Streptococcaceae_unclass	0	0	0	0	0	0.0017	0	0	0	0	0	0	0	0	0	0	0	0	0	0	0	0	0	0	0	0	0	0	0	0	0	0	0	0	0.0017	0	0	0	0	0	0
k__Bacteria;p__Firmicutes;c__Clostridia;o__Clostridiales;f__Lachnospiraceae;g__Butyrivibrio	0	0.0017	0	0	0	0	0	0	0	0	0	0	0	0	0	0	0	0	0	0	0	0	0.0017	0	0	0	0	0	0	0	0	0	0	0	0	0	0	0	0	0	0
k__Bacteria;p__Firmicutes;c__Clostridia;o__Clostridiales;f__Peptostreptococcaceae;g__Clostridium	0	0	0	0	0	0	0	0	0	0	0	0	0	0	0	0	0	0	0	0	0	0	0	0	0	0	0	0	0	0	0	0	0	0	0	0	0	0.0017	0.0017	0	0
k__Bacteria;p__Firmicutes;c__Clostridia;o__Clostridiales;f__Veillonellaceae;g__Selenomonas	0	0	0	0	0	0	0	0	0	0	0	0	0	0	0	0	0	0	0	0	0	0	0	0.0017	0	0	0	0	0	0	0.0017	0	0	0	0	0	0	0	0	0	0
k__Bacteria;p__Proteobacteria;c__Alphaproteobacteria;o__Caulobacterales;f__Caulobacteraceae;g__Caulobacteraceae_unclass	0	0	0	0	0	0	0	0	0	0	0	0	0.0033	0	0	0	0	0	0	0	0	0	0	0	0	0	0	0	0	0	0	0	0	0	0	0	0	0	0	0	0
k__Bacteria;p__Proteobacteria;c__Betaproteobacteria;o__Burkholderiales;f__Alcaligenaceae;g__Achromobacter	0	0	0	0	0	0	0	0	0	0	0	0	0	0	0	0	0.0017	0	0	0	0	0	0	0	0	0.0017	0	0	0	0	0	0	0	0	0	0	0	0	0	0	0
k__Bacteria;p__Proteobacteria;c__Gammaproteobacteria;o__Acidithiobacillales;f__Acidithiobacillaceae;g__Acidithiobacillus	0	0	0	0	0	0	0	0	0	0	0	0	0	0	0	0	0	0.0033	0	0	0	0	0	0	0	0	0	0	0	0	0	0	0	0	0	0	0	0	0	0	0
k__Bacteria;p__Proteobacteria;c__Gammaproteobacteria;o__Enterobacteriales;f__Enterobacteriaceae;g__Providencia	0	0	0	0	0	0	0	0	0	0	0	0	0	0	0	0	0	0	0	0	0	0	0	0	0	0	0	0	0	0	0	0	0	0	0	0.0033	0	0	0	0	0
k__Bacteria;p__Proteobacteria;c__Gammaproteobacteria;o__Oceanospirillales;f__Halomonadaceae;g__Halomonas	0	0	0	0	0	0	0	0	0	0	0	0	0	0	0	0	0	0	0.0033	0	0	0	0	0	0	0	0	0	0	0	0	0	0	0	0	0	0	0	0	0	0
k__Bacteria;p__Proteobacteria;c__Gammaproteobacteria;o__Pseudomonadales;f__Moraxellaceae;g__Enhydrobacter	0	0	0	0	0.0017	0	0	0	0	0	0	0	0	0	0	0	0	0	0	0	0	0	0	0	0	0	0	0.0017	0	0	0	0	0	0	0	0	0	0	0	0	0
k__Bacteria;p__Proteobacteria;c__Gammaproteobacteria;o__Xanthomonadales;f__Xanthomonadaceae;g__Xanthomonadaceae_unclass	0	0	0	0.0017	0.0017	0	0	0	0	0	0	0	0	0	0	0	0	0	0	0	0	0	0	0	0	0	0	0	0	0	0	0	0	0	0	0	0	0	0	0	0
k__Bacteria;p__TM7;c__TM7-3;o__CW040;f__F16;g__F16_norank	0	0	0	0	0	0	0	0	0	0	0	0	0	0	0	0	0	0	0.0017	0	0	0	0	0	0	0	0	0	0	0	0	0	0	0	0	0	0	0	0	0.0017	0
