# Supplementary material for: Analysis of gut microbiota profiles and microbe-disease associations in children with autism spectrum disorders in China
Source: Sci Rep. 2018 Sep 18;8:13981. doi: 10.1038/s41598-018-32219-2 (PMC6143520; doi:10.1038/s41598-018-32219-2)
Supplement: Supplementary file 3 — supporting dataset S2 [file 41598_2018_32219_MOESM3_ESM.xlsx]

## Sheet: ASD_Control.KEGG.wilcox.p
KEGG	ASD.mean	Control.mean	ASD-Control	ASD.sd	Control.sd	wilcox.p	Pathway_annotation
D-Arginine and D-ornithine metabolism	0.685714	2.33333	-1.64762	0.631125	1.50555	0.00184637	Metabolism; Metabolism of Other Amino Acids; D-Arginine and D-ornithine metabolism
Ethylbenzene degradation	29.8286	21.8333	7.99524	5.99257	5.23132	0.00309314	Metabolism; Xenobiotics Biodegradation and Metabolism; Ethylbenzene degradation
Phosphotransferase system (PTS)	184.857	331	-146.143	148.716	123.231	0.00670389	Environmental Information Processing; Membrane Transport; Phosphotransferase system (PTS)
Bacterial chemotaxis	175	278.167	-103.167	87.1938	52.2357	0.00708377	Cellular Processes; Cell Motility; Bacterial chemotaxis
Porphyrin and chlorophyll metabolism	549.143	716.5	-167.357	135.975	92.5543	0.0103509	Metabolism; Metabolism of Cofactors and Vitamins; Porphyrin and chlorophyll metabolism
Photosynthesis proteins	226.514	296.333	-69.819	55.0542	40.1281	0.0103576	Metabolism; Energy Metabolism; Photosynthesis proteins
Flagellar assembly	121.086	203.5	-82.4143	70.8629	51.7059	0.010883	Cellular Processes; Cell Motility; Flagellar assembly
Photosynthesis	224.8	293.167	-68.3667	54.7952	39.5748	0.0115081	Metabolism; Energy Metabolism; Photosynthesis
Adipocytokine signaling pathway	59.4571	43.1667	16.2905	6.72722	17.6682	0.0125765	Organismal Systems; Endocrine System; Adipocytokine signaling pathway
Bacterial motility proteins	317.143	486.5	-169.357	164.265	106.59	0.0141672	Cellular Processes; Cell Motility; Bacterial motility proteins
Glycosphingolipid biosynthesis - ganglio series	77.1143	41.5	35.6143	23.3651	32.4946	0.014836	Metabolism; Glycan Biosynthesis and Metabolism; Glycosphingolipid biosynthesis - ganglio series
Caprolactam degradation	7.82857	8.83333	-1.00476	17.4684	4.35507	0.0161524	Metabolism; Xenobiotics Biodegradation and Metabolism; Caprolactam degradation
Glycosaminoglycan degradation	108.2	63.8333	44.3667	31.393	41.0581	0.01732	Metabolism; Glycan Biosynthesis and Metabolism; Glycosaminoglycan degradation
Prion diseases	1.8	3.16667	-1.36667	2.18012	1.94079	0.0206186	Human Diseases; Neurodegenerative Diseases; Prion diseases
Steroid hormone biosynthesis	31.3143	16.3333	14.981	12.8653	13.4412	0.0210517	Metabolism; Lipid Metabolism; Steroid hormone biosynthesis
ABC transporters	1678.77	2205.33	-526.562	594.483	305.517	0.0232951	Environmental Information Processing; Membrane Transport; ABC transporters
Transporters	3548.43	4564	-1015.57	1119.92	594.383	0.0253839	Environmental Information Processing; Membrane Transport; Transporters
Sporulation	365.971	554.833	-188.862	179.848	139.348	0.0256366	Unclassified; Cellular Processes and Signaling; Sporulation
Vibrio cholerae pathogenic cycle	39.7143	45.3333	-5.61905	9.76962	4.54606	0.0264578	Human Diseases; Infectious Diseases; Vibrio cholerae pathogenic cycle
Lipoic acid metabolism	31.3143	19	12.3143	8.73388	12.4258	0.0278297	Metabolism; Metabolism of Cofactors and Vitamins; Lipoic acid metabolism
Plant-pathogen interaction	88.0571	107.5	-19.4429	19.8093	11.8279	0.0281172	Organismal Systems; Environmental Adaptation; Plant-pathogen interaction
Replication, recombination and repair proteins	422.6	507.833	-85.2333	84.4237	62.1206	0.0281652	Unclassified; Genetic Information Processing; Replication, recombination and repair proteins
Nucleotide metabolism	20.4	25.8333	-5.43333	18.9445	6.5549	0.029155	Unclassified; Metabolism; Nucleotide metabolism
Meiosis - yeast	1.08571	0.333333	0.752381	0.817868	0.516398	0.0296315	Cellular Processes; Cell Growth and Death; Meiosis - yeast
Germination	18.2857	27.3333	-9.04762	10.165	8.28654	0.0308115	Unclassified; Cellular Processes and Signaling; Germination
RNA transport	76.6	94.5	-17.9	19.8008	11.5888	0.0308699	Genetic Information Processing; Translation; RNA transport
Huntington's disease	17.3429	12.5	4.84286	7.15354	5.12835	0.0328528	Human Diseases; Neurodegenerative Diseases; Huntington's disease
Nitrotoluene degradation	39.8571	55.6667	-15.8095	17.0124	9.99333	0.0337577	Metabolism; Xenobiotics Biodegradation and Metabolism; Nitrotoluene degradation
Sulfur relay system	147.429	178.833	-31.4048	43.4425	18.2364	0.0354314	Genetic Information Processing; Folding, Sorting and Degradation; Sulfur relay system
Synthesis and degradation of ketone bodies	12.1143	17.8333	-5.71905	7.2711	6.11283	0.0383833	Metabolism; Lipid Metabolism; Synthesis and degradation of ketone bodies
Electron transfer carriers	8.85714	11	-2.14286	14.0171	6.19677	0.039501	Unclassified; Cellular Processes and Signaling; Electron transfer carriers
Glycerolipid metabolism	211.429	262.5	-51.0714	56.2574	27.7687	0.0424343	Metabolism; Lipid Metabolism; Glycerolipid metabolism
Ether lipid metabolism	0.257143	0.666667	-0.409524	0.505433	0.516398	0.0427596	Metabolism; Lipid Metabolism; Ether lipid metabolism
Styrene degradation	8.85714	10.6667	-1.80952	8.16788	2.73252	0.0433687	Metabolism; Xenobiotics Biodegradation and Metabolism; Styrene degradation
Transcription factors	931.657	1148.33	-216.676	296.76	146.201	0.0443941	Genetic Information Processing; Transcription; Transcription factors
Amino acid metabolism	127.371	135.667	-8.29524	37.6931	10.6708	0.0483059	Unclassified; Metabolism; Amino acid metabolism
Signal transduction mechanisms	258.514	314.833	-56.319	66.5416	44.9374	0.0484232	Unclassified; Cellular Processes and Signaling; Signal transduction mechanisms
Stilbenoid, diarylheptanoid and gingerol biosynthesis	0.657143	0	0.657143	0.968409	0	0.0547973	Metabolism; Biosynthesis of Other Secondary Metabolites; Stilbenoid, diarylheptanoid and gingerol biosynthesis
Lipopolysaccharide biosynthesis	182.057	116.333	65.7238	58.2181	70.6192	0.0550413	Metabolism; Glycan Biosynthesis and Metabolism; Lipopolysaccharide biosynthesis
Protein digestion and absorption	24.7714	14.8333	9.9381	7.55796	11.9736	0.0568877	Organismal Systems; Digestive System; Protein digestion and absorption
Glycan biosynthesis and metabolism	21.9143	16.3333	5.58095	12.3559	7.60701	0.0610759	Unclassified; Metabolism; Glycan biosynthesis and metabolism
Cellular antigens	38.7143	24.3333	14.381	11.6608	16.4762	0.0622504	Environmental Information Processing; Signaling Molecules and Interaction; Cellular antigens
Ascorbate and aldarate metabolism	71.6571	73	-1.34286	43.204	10.4307	0.0677433	Metabolism; Carbohydrate Metabolism; Ascorbate and aldarate metabolism
Lysosome	151.829	97.5	54.3286	36.6104	61.38	0.0678152	Cellular Processes; Transport and Catabolism; Lysosome
Two-component system	801.286	901.167	-99.881	241.567	91.8856	0.0678512	Environmental Information Processing; Signal Transduction; Two-component system
Fluorobenzoate degradation	1.6	1	0.6	5.41349	1.09545	0.0692472	Metabolism; Xenobiotics Biodegradation and Metabolism; Fluorobenzoate degradation
Glyoxylate and dicarboxylate metabolism	342.314	376.167	-33.8524	74.1159	29.8223	0.0735477	Metabolism; Carbohydrate Metabolism; Glyoxylate and dicarboxylate metabolism
N-Glycan biosynthesis	15.8857	12.5	3.38571	2.81562	3.937	0.0755673	Metabolism; Glycan Biosynthesis and Metabolism; N-Glycan biosynthesis
Proximal tubule bicarbonate reclamation	19.8857	12.8333	7.05238	8.12321	8.10967	0.076091	Organismal Systems; Excretory System; Proximal tubule bicarbonate reclamation
Glycosphingolipid biosynthesis - globo series	125.257	94.3333	30.9238	25.2532	37.7395	0.0765273	Metabolism; Glycan Biosynthesis and Metabolism; Glycosphingolipid biosynthesis - globo series
Cell cycle - Caulobacter	296.086	327.333	-31.2476	42.1471	37.0225	0.0766043	Cellular Processes; Cell Growth and Death; Cell cycle - Caulobacter
Protein kinases	169.629	191	-21.3714	55.0813	23.9499	0.0797235	Metabolism; Enzyme Families; Protein kinases
Fructose and mannose metabolism	648.086	720.667	-72.581	128.007	52.206	0.0797497	Metabolism; Carbohydrate Metabolism; Fructose and mannose metabolism
Pantothenate and CoA biosynthesis	383.514	433.833	-50.319	66.1813	42.5789	0.0828647	Metabolism; Metabolism of Cofactors and Vitamins; Pantothenate and CoA biosynthesis
Chlorocyclohexane and chlorobenzene degradation	4.97143	5.83333	-0.861905	4.24601	1.7224	0.0829163	Metabolism; Xenobiotics Biodegradation and Metabolism; Chlorocyclohexane and chlorobenzene degradation
Benzoate degradation	116.114	127.833	-11.719	48.2212	16.9755	0.0829183	Metabolism; Xenobiotics Biodegradation and Metabolism; Benzoate degradation
Ubiquinone and other terpenoid-quinone biosynthesis	115.2	78.3333	36.8667	48.6118	40.6481	0.086203	Metabolism; Metabolism of Cofactors and Vitamins; Ubiquinone and other terpenoid-quinone biosynthesis
C5-Branched dibasic acid metabolism	192.429	218.833	-26.4048	39.2955	21.867	0.0862578	Metabolism; Carbohydrate Metabolism; C5-Branched dibasic acid metabolism
Cytoskeleton proteins	229.114	268	-38.8857	53.3726	37.4807	0.0862852	Cellular Processes; Cell Motility; Cytoskeleton proteins
D-Alanine metabolism	56.1714	63.6667	-7.49524	10.6701	7.63326	0.0894671	Metabolism; Metabolism of Other Amino Acids; D-Alanine metabolism
Propanoate metabolism	290.086	319	-28.9143	70.5493	23.3923	0.0931901	Metabolism; Carbohydrate Metabolism; Propanoate metabolism
Pertussis	28.4286	17	11.4286	26.5444	13.1149	0.0963917	Human Diseases; Infectious Diseases; Pertussis
Secretion system	592.857	655.167	-62.3095	205.629	59.1859	0.100683	Environmental Information Processing; Membrane Transport; Secretion system
Transcription related proteins	2.42857	2.83333	-0.404762	5.40852	2.40139	0.101992	Unclassified; Genetic Information Processing; Transcription related proteins
Biosynthesis of ansamycins	68.4	80.1667	-11.7667	20.272	8.79583	0.104476	Metabolism; Metabolism of Terpenoids and Polyketides; Biosynthesis of ansamycins
Selenocompound metabolism	219.771	240	-20.2286	39.2826	22.7332	0.104491	Metabolism; Metabolism of Other Amino Acids; Selenocompound metabolism
Chagas disease (American trypanosomiasis)	0.571429	0.666667	-0.0952381	1.78697	0.816497	0.108105	Human Diseases; Infectious Diseases; Chagas disease (American trypanosomiasis)
Tetracycline biosynthesis	85.7714	97.5	-11.7286	22.8616	6.62571	0.112565	Metabolism; Metabolism of Terpenoids and Polyketides; Tetracycline biosynthesis
Pores ion channels	303.057	222.5	80.5571	91.3184	99.0409	0.112596	Unclassified; Cellular Processes and Signaling; Pores ion channels
Dioxin degradation	29.1143	35	-5.88571	17.371	7.04273	0.116312	Metabolism; Xenobiotics Biodegradation and Metabolism; Dioxin degradation
Tryptophan metabolism	71.7143	72.6667	-0.952381	41.7546	8.84685	0.116679	Metabolism; Amino Acid Metabolism; Tryptophan metabolism
Lipopolysaccharide biosynthesis proteins	273.4	198	75.4	88.2597	94.6657	0.116918	Metabolism; Glycan Biosynthesis and Metabolism; Lipopolysaccharide biosynthesis proteins
Thiamine metabolism	306.314	340.833	-34.519	51.9025	36.6301	0.116934	Metabolism; Metabolism of Cofactors and Vitamins; Thiamine metabolism
Lysine biosynthesis	507.6	564.667	-57.0667	90.562	70.82	0.11695	Metabolism; Amino Acid Metabolism; Lysine biosynthesis
Pentose phosphate pathway	559.2	618.833	-59.6333	102.809	51.437	0.118893	Metabolism; Carbohydrate Metabolism; Pentose phosphate pathway
Valine, leucine and isoleucine degradation	126.943	128	-1.05714	42.0084	12.3612	0.120849	Metabolism; Amino Acid Metabolism; Valine, leucine and isoleucine degradation
Butanoate metabolism	370.114	401.167	-31.0524	91.2526	37.6054	0.121319	Metabolism; Carbohydrate Metabolism; Butanoate metabolism
Geraniol degradation	30.2857	19.8333	10.4524	23.3737	11.7374	0.129668	Metabolism; Metabolism of Terpenoids and Polyketides; Geraniol degradation
Glycerophospholipid metabolism	329.6	367.833	-38.2333	61.8942	44.3054	0.130439	Metabolism; Lipid Metabolism; Glycerophospholipid metabolism
Phenylpropanoid biosynthesis	150.714	128.167	22.5476	35.3966	49.9096	0.135109	Metabolism; Biosynthesis of Other Secondary Metabolites; Phenylpropanoid biosynthesis
Amoebiasis	7.91429	5.83333	2.08095	3.05221	2.99444	0.138161	Human Diseases; Infectious Diseases; Amoebiasis
Membrane and intracellular structural molecules	430.514	328.167	102.348	107.568	133.666	0.140065	Unclassified; Cellular Processes and Signaling; Membrane and intracellular structural molecules
Xylene degradation	27.1429	33.5	-6.35714	14.5241	6.80441	0.144789	Metabolism; Xenobiotics Biodegradation and Metabolism; Xylene degradation
Aminoacyl-tRNA biosynthesis	648	713.167	-65.1667	120.524	75.959	0.145069	Genetic Information Processing; Translation; Aminoacyl-tRNA biosynthesis
Valine, leucine and isoleucine biosynthesis	446.8	500.333	-53.5333	88.2532	53.8058	0.145105	Metabolism; Amino Acid Metabolism; Valine, leucine and isoleucine biosynthesis
Ubiquitin system	8.85714	5.5	3.35714	5.01259	4.08656	0.147681	Genetic Information Processing; Folding, Sorting and Degradation; Ubiquitin system
Bacterial invasion of epithelial cells	0.0571429	0.5	-0.442857	0.338062	1.22474	0.151962	Human Diseases; Infectious Diseases; Bacterial invasion of epithelial cells
RNA polymerase	88.2857	97.8333	-9.54762	16.0396	11.9234	0.160691	Genetic Information Processing; Transcription; RNA polymerase
Pathogenic Escherichia coli infection	0.142857	0.833333	-0.690476	0.845154	2.04124	0.166461	Human Diseases; Infectious Diseases; Pathogenic Escherichia coli infection
Shigellosis	0.0571429	0.333333	-0.27619	0.338062	0.816497	0.166461	Human Diseases; Infectious Diseases; Shigellosis
Fatty acid metabolism	131.543	137.833	-6.29048	45.7823	12.9833	0.166527	Metabolism; Lipid Metabolism; Fatty acid metabolism
Peroxisome	126.543	108.333	18.2095	13.9502	26.8452	0.171747	Cellular Processes; Transport and Catabolism; Peroxisome
Metabolism of cofactors and vitamins	64.4571	68.3333	-3.87619	23.3683	10.5388	0.171934	Unclassified; Metabolism; Metabolism of cofactors and vitamins
Cyanoamino acid metabolism	237.771	213.167	24.6048	36.7224	59.1453	0.172233	Metabolism; Metabolism of Other Amino Acids; Cyanoamino acid metabolism
Other glycan degradation	356.114	271.5	84.6143	71.6892	122.672	0.172289	Metabolism; Glycan Biosynthesis and Metabolism; Other glycan degradation
Phenylalanine, tyrosine and tryptophan biosynthesis	509.029	553.333	-44.3048	91.0777	67.9755	0.172289	Metabolism; Amino Acid Metabolism; Phenylalanine, tyrosine and tryptophan biosynthesis
Apoptosis	1.34286	0.333333	1.00952	1.90885	0.516398	0.17357	Cellular Processes; Cell Growth and Death; Apoptosis
Riboflavin metabolism	149.857	157.167	-7.30952	28.8272	12.7971	0.177839	Metabolism; Metabolism of Cofactors and Vitamins; Riboflavin metabolism
Protein folding and associated processing	384.429	398.667	-14.2381	76.358	38.5158	0.178028	Unclassified; Genetic Information Processing; Protein folding and associated processing
MAPK signaling pathway - yeast	35.4	30.3333	5.06667	4.9301	8.28654	0.189032	Environmental Information Processing; Signal Transduction; MAPK signaling pathway - yeast
Biosynthesis of unsaturated fatty acids	65.3714	68.5	-3.12857	26.4987	7.23187	0.190155	Metabolism; Lipid Metabolism; Biosynthesis of unsaturated fatty acids
Naphthalene degradation	84.2286	72.1667	12.0619	17.9297	14.7434	0.196374	Metabolism; Xenobiotics Biodegradation and Metabolism; Naphthalene degradation
Citrate cycle (TCA cycle)	413.8	357.333	56.4667	70.6311	73.5735	0.196589	Metabolism; Carbohydrate Metabolism; Citrate cycle (TCA cycle)
Nucleotide excision repair	224.914	240.667	-15.7524	34.3694	28.7727	0.20298	Genetic Information Processing; Replication and Repair; Nucleotide excision repair
Terpenoid backbone biosynthesis	335.971	359.5	-23.5286	48.2698	39.4905	0.203059	Metabolism; Metabolism of Terpenoids and Polyketides; Terpenoid backbone biosynthesis
Glycolysis / Gluconeogenesis	686.829	729.5	-42.6714	126.603	63.115	0.203138	Metabolism; Carbohydrate Metabolism; Glycolysis / Gluconeogenesis
African trypanosomiasis	0.628571	0.666667	-0.0380952	1.78368	0.816497	0.208299	Human Diseases; Infectious Diseases; African trypanosomiasis
Toluene degradation	66.9714	53	13.9714	24.2165	17.7088	0.209226	Metabolism; Xenobiotics Biodegradation and Metabolism; Toluene degradation
Cysteine and methionine metabolism	575.114	621	-45.8857	94.5475	60.8276	0.209763	Metabolism; Amino Acid Metabolism; Cysteine and methionine metabolism
Epithelial cell signaling in Helicobacter pylori infection	56.5143	62.1667	-5.65238	10.8285	5.6006	0.216142	Human Diseases; Infectious Diseases; Epithelial cell signaling in Helicobacter pylori infection
Bladder cancer	0.514286	0.5	0.0142857	1.78838	0.83666	0.218664	Human Diseases; Cancers; Bladder cancer
Novobiocin biosynthesis	82.3429	88	-5.65714	11.2012	9.27362	0.223156	Metabolism; Biosynthesis of Other Secondary Metabolites; Novobiocin biosynthesis
Atrazine degradation	9.54286	10	-0.457143	7.37381	1.67332	0.227798	Metabolism; Xenobiotics Biodegradation and Metabolism; Atrazine degradation
Flavonoid biosynthesis	2.68571	1.5	1.18571	2.28514	1.51658	0.229028	Metabolism; Biosynthesis of Other Secondary Metabolites; Flavonoid biosynthesis
Methane metabolism	779.429	834.333	-54.9048	143.423	99.067	0.230552	Metabolism; Energy Metabolism; Methane metabolism
Other ion-coupled transporters	878.143	898.333	-20.1905	179.375	113.875	0.230593	Unclassified; Cellular Processes and Signaling; Other ion-coupled transporters
Ribosome Biogenesis	802.486	876.167	-73.681	143.231	89.2713	0.230593	Genetic Information Processing; Translation; Ribosome Biogenesis
Mismatch repair	483.6	512.833	-29.2333	73.4511	55.7545	0.23731	Genetic Information Processing; Replication and Repair; Mismatch repair
Carbon fixation in photosynthetic organisms	415.857	435.833	-19.9762	65.3106	38.2226	0.237805	Metabolism; Energy Metabolism; Carbon fixation in photosynthetic organisms
Chromosome	942.771	1010.83	-68.0619	153.029	90.0964	0.237825	Genetic Information Processing; Replication and Repair; Chromosome
1,1,1-Trichloro-2,2-bis(4-chlorophenyl)ethane (DDT) degradation	0.228571	0	0.228571	0.490241	0	0.247109	Metabolism; Xenobiotics Biodegradation and Metabolism; 1,1,1-Trichloro-2,2-bis(4-chlorophenyl)ethane (DDT) degradation
Flavone and flavonol biosynthesis	7.11429	8.83333	-1.71905	2.73078	3.3116	0.250026	Metabolism; Biosynthesis of Other Secondary Metabolites; Flavone and flavonol biosynthesis
Base excision repair	258.457	270.333	-11.8762	37.4561	26.1279	0.252623	Genetic Information Processing; Replication and Repair; Base excision repair
Peptidoglycan biosynthesis	480.429	514.667	-34.2381	80.4499	58.0678	0.252685	Metabolism; Glycan Biosynthesis and Metabolism; Peptidoglycan biosynthesis
Amino acid related enzymes	883.457	940.333	-56.8762	136.178	109.167	0.252789	Metabolism; Amino Acid Metabolism; Amino acid related enzymes
Translation proteins	520.743	564.167	-43.4238	91.3218	61.8301	0.252789	Unclassified; Genetic Information Processing; Translation proteins
Biosynthesis of siderophore group nonribosomal peptides	17.1429	14.3333	2.80952	23.0423	5.88784	0.258543	Metabolism; Metabolism of Terpenoids and Polyketides; Biosynthesis of siderophore group nonribosomal peptides
Butirosin and neomycin biosynthesis	50.2857	46.5	3.78571	9.63319	8.8261	0.267269	Metabolism; Biosynthesis of Other Secondary Metabolites; Butirosin and neomycin biosynthesis
Aminobenzoate degradation	75.4	64.6667	10.7333	22.4082	13.201	0.268168	Metabolism; Xenobiotics Biodegradation and Metabolism; Aminobenzoate degradation
Carbohydrate digestion and absorption	9.02857	6	3.02857	5.38236	2.52982	0.273913	Organismal Systems; Digestive System; Carbohydrate digestion and absorption
Tuberculosis	91.7714	97.5	-5.72857	13.171	10.8028	0.27608	Human Diseases; Infectious Diseases; Tuberculosis
Pentose and glucuronate interconversions	427.143	446.333	-19.1905	83.6555	47.0645	0.276478	Metabolism; Carbohydrate Metabolism; Pentose and glucuronate interconversions
DNA repair and recombination proteins	1673.17	1771.5	-98.3286	253.319	185.162	0.276499	Genetic Information Processing; Replication and Repair; DNA repair and recombination proteins
beta-Lactam resistance	19.5714	19.6667	-0.0952381	6.05992	4.63321	0.282149	Metabolism; Biosynthesis of Other Secondary Metabolites; beta-Lactam resistance
Protein processing in endoplasmic reticulum	51.2857	44.5	6.78571	7.63726	11.5195	0.283269	Genetic Information Processing; Folding, Sorting and Degradation; Protein processing in endoplasmic reticulum
Ribosome biogenesis in eukaryotes	26.4857	28.5	-2.01429	4.75501	3.27109	0.291652	Genetic Information Processing; Translation; Ribosome biogenesis in eukaryotes
PPAR signaling pathway	81.7429	72.3333	9.40952	9.27471	17.0958	0.292454	Organismal Systems; Endocrine System; PPAR signaling pathway
beta-Alanine metabolism	115.6	120.5	-4.9	34.1719	17.6494	0.292791	Metabolism; Metabolism of Other Amino Acids; beta-Alanine metabolism
Lipid metabolism	81.6857	90.1667	-8.48095	24.2557	11.9234	0.301531	Unclassified; Metabolism; Lipid metabolism
alpha-Linolenic acid metabolism	2.22857	1.83333	0.395238	5.48305	2.13698	0.306427	Metabolism; Lipid Metabolism; alpha-Linolenic acid metabolism
Pyruvate metabolism	665.971	688	-22.0286	124.428	72.9328	0.310372	Metabolism; Carbohydrate Metabolism; Pyruvate metabolism
Purine metabolism	1317.14	1387.5	-70.3571	198.401	146.174	0.319041	Metabolism; Nucleotide Metabolism; Purine metabolism
Lysine degradation	72.1714	72.1667	0.0047619	30.6819	8.75024	0.327747	Metabolism; Amino Acid Metabolism; Lysine degradation
Chloroalkane and chloroalkene degradation	98.3429	109.333	-10.9905	27.9484	14.1516	0.32819	Metabolism; Xenobiotics Biodegradation and Metabolism; Chloroalkane and chloroalkene degradation
Sphingolipid metabolism	248.171	211.5	36.6714	44.6335	65.8263	0.328275	Metabolism; Lipid Metabolism; Sphingolipid metabolism
Pyrimidine metabolism	1098.03	1169.17	-71.1381	160.34	123.14	0.328317	Metabolism; Nucleotide Metabolism; Pyrimidine metabolism
Amyotrophic lateral sclerosis (ALS)	8.45714	6.33333	2.12381	5.6169	2.87518	0.334433	Human Diseases; Neurodegenerative Diseases; Amyotrophic lateral sclerosis (ALS)
Glycosphingolipid biosynthesis - lacto and neolacto series	0.828571	0.333333	0.495238	1.24819	0.516398	0.337483	Metabolism; Glycan Biosynthesis and Metabolism; Glycosphingolipid biosynthesis - lacto and neolacto series
Ribosome	1361.06	1438.83	-77.7762	205.591	157.578	0.337504	Genetic Information Processing; Translation; Ribosome
Peptidases	1162.11	1218.83	-56.719	178.14	141.381	0.356097	Metabolism; Enzyme Families; Peptidases
Other transporters	180.229	183.5	-3.27143	29.7698	15.2414	0.356372	Unclassified; Cellular Processes and Signaling; Other transporters
Arachidonic acid metabolism	12.2857	9.33333	2.95238	8.04609	3.7238	0.3737	Metabolism; Lipid Metabolism; Arachidonic acid metabolism
Secondary bile acid biosynthesis	30.9143	26.6667	4.24762	5.63796	9.39503	0.375187	Metabolism; Lipid Metabolism; Secondary bile acid biosynthesis
General function prediction only	2276.09	2357.17	-81.081	340.831	249.508	0.375553	Unclassified; Poorly Characterized; General function prediction only
Phosphonate and phosphinate metabolism	46.6571	40.8333	5.82381	12.2112	8.9088	0.37575	Metabolism; Metabolism of Other Amino Acids; Phosphonate and phosphinate metabolism
Primary bile acid biosynthesis	30.9714	26.8333	4.1381	5.57561	9.32559	0.385196	Metabolism; Lipid Metabolism; Primary bile acid biosynthesis
Prostate cancer	30.9714	29.5	1.47143	4.07637	3.88587	0.404238	Human Diseases; Cancers; Prostate cancer
Glycine, serine and threonine metabolism	516.171	536.167	-19.9952	85.3276	62.0078	0.406479	Metabolism; Amino Acid Metabolism; Glycine, serine and threonine metabolism
Renal cell carcinoma	2.22857	1.5	0.728571	2.15687	0.83666	0.411667	Human Diseases; Cancers; Renal cell carcinoma
Insulin signaling pathway	57.7714	61.1667	-3.39524	12.5723	5.4191	0.416601	Organismal Systems; Endocrine System; Insulin signaling pathway
DNA replication proteins	759.029	791.167	-32.1381	99.5914	91.1908	0.417069	Genetic Information Processing; Replication and Repair; DNA replication proteins
Proteasome	26.9714	28.3333	-1.3619	3.59318	3.32666	0.424733	Genetic Information Processing; Folding, Sorting and Degradation; Proteasome
Nicotinate and nicotinamide metabolism	261.229	268.5	-7.27143	43.6848	26.4858	0.427674	Metabolism; Metabolism of Cofactors and Vitamins; Nicotinate and nicotinamide metabolism
Inorganic ion transport and metabolism	137.086	118.667	18.419	48.8848	37.9561	0.438339	Unclassified; Cellular Processes and Signaling; Inorganic ion transport and metabolism
Translation factors	319.857	331	-11.1429	43.8152	37.6457	0.449399	Genetic Information Processing; Translation; Translation factors
Bacterial secretion system	351.914	355.167	-3.25238	99.635	48.1183	0.449478	Environmental Information Processing; Membrane Transport; Bacterial secretion system
Arginine and proline metabolism	804.886	837.667	-32.781	130.383	99.3955	0.449537	Metabolism; Amino Acid Metabolism; Arginine and proline metabolism
Protein export	361.857	376.667	-14.8095	49.9971	40.6776	0.449537	Genetic Information Processing; Folding, Sorting and Degradation; Protein export
Carotenoid biosynthesis	1.4	0.5	0.9	2.01757	0.547723	0.451558	Metabolism; Metabolism of Terpenoids and Polyketides; Carotenoid biosynthesis
Nitrogen metabolism	471.457	474.667	-3.20952	85.9242	71.5812	0.460631	Metabolism; Energy Metabolism; Nitrogen metabolism
DNA replication	392	407.167	-15.1667	52.0294	45.2346	0.46067	Genetic Information Processing; Replication and Repair; DNA replication
Zeatin biosynthesis	36.2	33.8333	2.36667	2.81592	5.91326	0.469312	Metabolism; Metabolism of Terpenoids and Polyketides; Zeatin biosynthesis
Type II diabetes mellitus	29.8571	31	-1.14286	4.4467	3.74166	0.470269	Human Diseases; Metabolic Diseases; Type II diabetes mellitus
Homologous recombination	559.571	581.667	-22.0952	83.1155	64.1924	0.471937	Genetic Information Processing; Replication and Repair; Homologous recombination
Non-homologous end-joining	4.02857	2	2.02857	4.13369	0.894427	0.486642	Genetic Information Processing; Replication and Repair; Non-homologous end-joining
Cardiac muscle contraction	0.342857	0	0.342857	1.21129	0	0.487403	Organismal Systems; Circulatory System; Cardiac muscle contraction
Parkinson's disease	0.428571	0	0.428571	1.55839	0	0.487496	Human Diseases; Neurodegenerative Diseases; Parkinson's disease
Antigen processing and presentation	26.9714	28	-1.02857	3.59318	2.68328	0.492079	Organismal Systems; Immune System; Antigen processing and presentation
Progesterone-mediated oocyte maturation	26.9714	28	-1.02857	3.59318	2.68328	0.492079	Organismal Systems; Endocrine System; Progesterone-mediated oocyte maturation
Type I diabetes mellitus	37.2857	35	2.28571	3.90001	6.69328	0.493279	Human Diseases; Metabolic Diseases; Type I diabetes mellitus
Biosynthesis of vancomycin group antibiotics	46.8286	42.8333	3.99524	6.20477	9.51665	0.494055	Metabolism; Metabolism of Terpenoids and Polyketides; Biosynthesis of vancomycin group antibiotics
Alzheimer's disease	27.9143	28.6667	-0.752381	5.863	3.01109	0.50567	Human Diseases; Neurodegenerative Diseases; Alzheimer's disease
Linoleic acid metabolism	49.3143	51.8333	-2.51905	9.19646	5.4191	0.530014	Metabolism; Lipid Metabolism; Linoleic acid metabolism
Prenyltransferases	195.629	187.833	7.79524	17.652	25.254	0.542588	Metabolism; Metabolism of Terpenoids and Polyketides; Prenyltransferases
Streptomycin biosynthesis	241.429	226.333	15.0952	30.8023	39.7827	0.542588	Metabolism; Biosynthesis of Other Secondary Metabolites; Streptomycin biosynthesis
Fatty acid biosynthesis	299.114	312	-12.8857	56.3465	34.5311	0.542712	Metabolism; Lipid Metabolism; Fatty acid biosynthesis
Others	579.2	596	-16.8	114.178	103.098	0.542747	Unclassified; Metabolism; Others
Oxidative phosphorylation	713.229	731.667	-18.4381	95.2921	69.3099	0.542747	Metabolism; Energy Metabolism; Oxidative phosphorylation
Taurine and hypotaurine metabolism	74.0571	69.3333	4.72381	9.81279	12.2909	0.55449	Metabolism; Metabolism of Other Amino Acids; Taurine and hypotaurine metabolism
Galactose metabolism	593.571	616.167	-22.5952	83.0734	64.7191	0.567474	Metabolism; Carbohydrate Metabolism; Galactose metabolism
Ion channels	9.14286	8.33333	0.809524	3.63919	3.50238	0.577405	Environmental Information Processing; Signaling Molecules and Interaction; Ion channels
RNA degradation	296.086	301.167	-5.08095	33.1825	24.5309	0.579921	Genetic Information Processing; Folding, Sorting and Degradation; RNA degradation
Colorectal cancer	0.0857143	0	0.0857143	0.373491	0	0.586846	Human Diseases; Cancers; Colorectal cancer
Influenza A	0.0857143	0	0.0857143	0.373491	0	0.586846	Human Diseases; Infectious Diseases; Influenza A
Small cell lung cancer	0.0857143	0	0.0857143	0.373491	0	0.586846	Human Diseases; Cancers; Small cell lung cancer
Steroid biosynthesis	0.114286	0	0.114286	0.529785	0	0.586846	Metabolism; Lipid Metabolism; Steroid biosynthesis
Toxoplasmosis	0.0857143	0	0.0857143	0.373491	0	0.586846	Human Diseases; Infectious Diseases; Toxoplasmosis
Viral myocarditis	0.0857143	0	0.0857143	0.373491	0	0.586846	Human Diseases; Cardiovascular Diseases; Viral myocarditis
p53 signaling pathway	0.0857143	0	0.0857143	0.373491	0	0.586846	Cellular Processes; Cell Growth and Death; p53 signaling pathway
Bisphenol degradation	56.1714	58.1667	-1.99524	8.58002	5.19294	0.592195	Metabolism; Xenobiotics Biodegradation and Metabolism; Bisphenol degradation
One carbon pool by folate	390.686	400.167	-9.48095	43.5807	45.1771	0.592728	Metabolism; Metabolism of Cofactors and Vitamins; One carbon pool by folate
Limonene and pinene degradation	45.5429	40	5.54286	19.8796	4.14729	0.604884	Metabolism; Metabolism of Terpenoids and Polyketides; Limonene and pinene degradation
Drug metabolism - other enzymes	211.143	215	-3.85714	24.6852	32.4037	0.605419	Metabolism; Xenobiotics Biodegradation and Metabolism; Drug metabolism - other enzymes
Alanine, aspartate and glutamate metabolism	737.086	742.833	-5.74762	89.4751	106.99	0.644734	Metabolism; Amino Acid Metabolism; Alanine, aspartate and glutamate metabolism
Phosphatidylinositol signaling system	58.6286	53.1667	5.4619	8.99047	14.7569	0.657224	Environmental Information Processing; Signal Transduction; Phosphatidylinositol signaling system
Tropane, piperidine and pyridine alkaloid biosynthesis	76.4286	73	3.42857	10.17	8.80909	0.670905	Metabolism; Biosynthesis of Other Secondary Metabolites; Tropane, piperidine and pyridine alkaloid biosynthesis
Restriction enzyme	154.686	143.333	11.3524	25.7462	32.5187	0.67127	Unclassified; Genetic Information Processing; Restriction enzyme
Penicillin and cephalosporin biosynthesis	21.4571	18.1667	3.29048	8.96511	6.11283	0.684085	Metabolism; Biosynthesis of Other Secondary Metabolites; Penicillin and cephalosporin biosynthesis
Histidine metabolism	430.543	421	9.54286	49.4228	57.7824	0.684868	Metabolism; Amino Acid Metabolism; Histidine metabolism
D-Glutamine and D-glutamate metabolism	94.8857	95.5	-0.614286	13.601	11.7431	0.69831	Metabolism; Metabolism of Other Amino Acids; D-Glutamine and D-glutamate metabolism
Function unknown	762.371	761.333	1.0381	206.305	133.128	0.698523	Unclassified; Poorly Characterized; Function unknown
Mineral absorption	1.28571	1	0.285714	1.10004	0.632456	0.709067	Organismal Systems; Digestive System; Mineral absorption
Retinol metabolism	17.1714	13.1667	4.00476	12.1667	6.17792	0.711827	Metabolism; Metabolism of Cofactors and Vitamins; Retinol metabolism
Cell motility and secretion	107.2	98	9.2	20.5137	20.0998	0.711936	Unclassified; Cellular Processes and Signaling; Cell motility and secretion
Glutamatergic synapse	79.2571	76	3.25714	10.6034	15.9875	0.725846	Organismal Systems; Nervous System; Glutamatergic synapse
Amino sugar and nucleotide sugar metabolism	1001.34	1021.67	-20.3238	121.139	120.846	0.726006	Metabolism; Carbohydrate Metabolism; Amino sugar and nucleotide sugar metabolism
Basal transcription factors	0.0285714	0	0.0285714	0.169031	0	0.73007	Genetic Information Processing; Transcription; Basal transcription factors
Bile secretion	0.0285714	0	0.0285714	0.169031	0	0.73007	Organismal Systems; Digestive System; Bile secretion
Caffeine metabolism	0.0285714	0	0.0285714	0.169031	0	0.73007	Metabolism; Biosynthesis of Other Secondary Metabolites; Caffeine metabolism
Circadian rhythm - plant	0.0285714	0	0.0285714	0.169031	0	0.73007	Organismal Systems; Environmental Adaptation; Circadian rhythm - plant
Endocytosis	0.0285714	0	0.0285714	0.169031	0	0.73007	Cellular Processes; Transport and Catabolism; Endocytosis
Fatty acid elongation in mitochondria	0.0285714	0	0.0285714	0.169031	0	0.73007	Metabolism; Lipid Metabolism; Fatty acid elongation in mitochondria
Fc gamma R-mediated phagocytosis	0.0285714	0	0.0285714	0.169031	0	0.73007	Organismal Systems; Immune System; Fc gamma R-mediated phagocytosis
GnRH signaling pathway	0.0285714	0	0.0285714	0.169031	0	0.73007	Organismal Systems; Endocrine System; GnRH signaling pathway
Systemic lupus erythematosus	0.0285714	0	0.0285714	0.169031	0	0.73007	Human Diseases; Immune System Diseases; Systemic lupus erythematosus
Polyketide sugar unit biosynthesis	157.286	151.167	6.11905	21.8007	24.8549	0.739715	Metabolism; Metabolism of Terpenoids and Polyketides; Polyketide sugar unit biosynthesis
Primary immunodeficiency	26.9714	27.8333	-0.861905	4.41579	5.94699	0.752983	Human Diseases; Immune System Diseases; Primary immunodeficiency
Polycyclic aromatic hydrocarbon degradation	68.2	68.8333	-0.633333	10.2406	10.9438	0.753631	Metabolism; Xenobiotics Biodegradation and Metabolism; Polycyclic aromatic hydrocarbon degradation
Carbohydrate metabolism	132.4	135.333	-2.93333	30.3501	26.6733	0.753797	Unclassified; Metabolism; Carbohydrate metabolism
Bacterial toxins	79.3714	78.1667	1.20476	10.3159	13.1212	0.767664	Environmental Information Processing; Signaling Molecules and Interaction; Bacterial toxins
Cell division	54.0571	50.5	3.55714	8.93421	9.89444	0.781582	Unclassified; Cellular Processes and Signaling; Cell division
NOD-like receptor signaling pathway	30.6	31.3333	-0.733333	4.84586	3.7238	0.795669	Organismal Systems; Immune System; NOD-like receptor signaling pathway
Biosynthesis and biodegradation of secondary metabolites	48.1429	44.8333	3.30952	20.7933	9.92807	0.795905	Unclassified; Metabolism; Biosynthesis and biodegradation of secondary metabolites
Carbon fixation pathways in prokaryotes	655	628.333	26.6667	88.9947	85.5656	0.796236	Metabolism; Energy Metabolism; Carbon fixation pathways in prokaryotes
Drug metabolism - cytochrome P450	14.5714	11.3333	3.2381	15.3207	3.61478	0.809983	Metabolism; Xenobiotics Biodegradation and Metabolism; Drug metabolism - cytochrome P450
RIG-I-like receptor signaling pathway	0.314286	0.166667	0.147619	0.718308	0.408248	0.810057	Organismal Systems; Immune System; RIG-I-like receptor signaling pathway
Starch and sucrose metabolism	757.371	759.833	-2.4619	104.513	128.86	0.81525	Metabolism; Carbohydrate Metabolism; Starch and sucrose metabolism
Inositol phosphate metabolism	68.6	64.1667	4.43333	26.6637	12.3194	0.824434	Metabolism; Carbohydrate Metabolism; Inositol phosphate metabolism
Lipid biosynthesis proteins	374.486	372.167	2.31905	59.6082	55.1631	0.853634	Metabolism; Lipid Metabolism; Lipid biosynthesis proteins
Sulfur metabolism	189	185.5	3.5	28.7249	32.6175	0.853659	Metabolism; Energy Metabolism; Sulfur metabolism
Biotin metabolism	104.029	100.167	3.8619	15.7396	20.1734	0.882608	Metabolism; Metabolism of Cofactors and Vitamins; Biotin metabolism
Metabolism of xenobiotics by cytochrome P450	14.5429	11.1667	3.37619	15.2341	3.92003	0.89706	Metabolism; Xenobiotics Biodegradation and Metabolism; Metabolism of xenobiotics by cytochrome P450
Staphylococcus aureus infection	0.171429	0.5	-0.328571	0.382385	1.22474	0.910096	Human Diseases; Infectious Diseases; Staphylococcus aureus infection
Phenylalanine metabolism	126.943	119.833	7.10952	36.7359	21.3487	0.911839	Metabolism; Amino Acid Metabolism; Phenylalanine metabolism
Energy metabolism	585.343	581.833	3.50952	84.4097	50.412	0.911877	Unclassified; Metabolism; Energy metabolism
Isoquinoline alkaloid biosynthesis	37.5714	35.8333	1.7381	6.27453	4.95648	0.926087	Metabolism; Biosynthesis of Other Secondary Metabolites; Isoquinoline alkaloid biosynthesis
Transcription machinery	686.229	685.833	0.395238	79.4252	93.6129	0.941187	Genetic Information Processing; Transcription; Transcription machinery
Pathways in cancer	29.2857	29.5	-0.214286	3.98948	2.94958	0.955711	Human Diseases; Cancers; Pathways in cancer
Glycosyltransferases	213.943	201.167	12.7762	44.9758	50.8268	0.955856	Metabolism; Glycan Biosynthesis and Metabolism; Glycosyltransferases
Tyrosine metabolism	200.257	193.5	6.75714	44.1697	24.4847	0.970566	Metabolism; Amino Acid Metabolism; Tyrosine metabolism
Chaperones and folding catalysts	662.257	651.667	10.5905	93.5195	78.6986	0.970572	Genetic Information Processing; Folding, Sorting and Degradation; Chaperones and folding catalysts
Glutathione metabolism	121.257	115	6.25714	41.7234	24.8837	0.985275	Metabolism; Metabolism of Other Amino Acids; Glutathione metabolism
Folate biosynthesis	241.514	236.167	5.34762	34.5921	39.5394	0.98528	Metabolism; Metabolism of Cofactors and Vitamins; Folate biosynthesis
Vitamin B6 metabolism	133.771	131.5	2.27143	18.617	14.4049	1	Metabolism; Metabolism of Cofactors and Vitamins; Vitamin B6 metabolism
